# Supplementary material for: STAT1 potentiates oxidative stress revealing a targetable vulnerability that increases phenformin efficacy in breast cancer
Source: Nat Commun. 2021 Jun 3;12:3299. doi: 10.1038/s41467-021-23396-2 (PMC8175605; doi:10.1038/s41467-021-23396-2)
Supplement: Supplementary file 4 — Supplementary Data 1 [file 41467_2021_23396_MOESM4_ESM.xlsx]

## Sheet: MT864 (STAT1-WT vs KO)
SYMBOL	baseMean	log2FoldChange	lfcSE	stat	pvalue	padj
Aspa	134.663	4.56583	0.292398	15.6151	5.74327e-55	2.674e-53
Sox13	452.609	4.22289	0.157323	26.8422	1.04131e-158	1.43907e-156
Gm5886	407.645	3.71352	0.147239	25.221	2.35772e-140	2.85104e-138
Krt6a	27088	3.54089	0.0443497	79.8401	0	0
Tgm5	204.974	3.39132	0.201349	16.843	1.18149e-63	6.42915e-62
Spink5	11212.3	2.73931	0.042819	63.9741	0	0
Orm1	126.863	2.69364	0.21901	12.2991	9.15349e-35	2.75761e-33
Krt6b	1353.37	2.68857	0.0834496	32.2178	9.93528e-228	1.86025e-225
Foxq1	357.514	2.55582	0.135144	18.9118	9.11101e-80	6.24606e-78
Acsbg1	411.739	2.47979	0.135525	18.2976	8.64202e-75	5.63609e-73
Blnk	745.529	2.42399	0.106758	22.7054	3.96055e-114	4.05676e-112
Sp6	152.014	2.15956	0.197391	10.9405	7.37908e-28	1.76986e-26
Gpr87	109.344	2.15945	0.231677	9.32095	1.15307e-20	2.01792e-19
Slco4a1	335.153	2.15451	0.132929	16.208	4.42879e-59	2.24182e-57
Elavl2	372.333	2.07591	0.126396	16.4238	1.29276e-60	6.76e-59
Steap4	2461.66	2.01925	0.0716496	28.1824	9.62278e-175	1.38481e-172
Prl2c5	155.873	1.98343	0.193433	10.2538	1.13749e-24	2.39796e-23
Zfp521	513.137	1.9177	0.107005	17.9216	7.99748e-72	4.95588e-70
Tgfbi	576.033	1.91312	0.102187	18.7217	3.29364e-78	2.2316e-76
Tdrd1	439.781	1.90236	0.117655	16.169	8.34871e-59	4.2138e-57
Aqp9	141.754	1.87974	0.194507	9.66415	4.28152e-22	7.99936e-21
Serpinb2	115.44	1.85607	0.217735	8.52443	1.53562e-17	2.27379e-16
Pip	15061.4	1.83135	0.0362244	50.5559	0	0
Lhx2	290.836	1.68962	0.147096	11.4865	1.54258e-30	4.13246e-29
Crip1	4787.91	1.67924	0.0401154	41.8603	0	0
Csn1s1	108.619	1.67878	0.259598	6.46687	1.00052e-10	9.06454e-10
Duox1	1044.06	1.6697	0.0788049	21.1877	1.23924e-99	1.09538e-97
Gpr115	357.029	1.66655	0.137603	12.1113	9.20575e-34	2.68959e-32
Gm11747	781.406	1.62327	0.0973287	16.6782	1.88853e-62	1.00566e-60
Bbox1	395.224	1.6038	0.130872	12.2547	1.58595e-34	4.75322e-33
Tuba8	361.59	1.59491	0.119369	13.3612	1.0196e-40	3.64564e-39
Slc6a2	274.401	1.57343	0.171328	9.18374	4.16367e-20	7.10107e-19
D630039A03Rik	145.863	1.54011	0.206917	7.4431	9.83476e-14	1.13714e-12
C1qtnf1	3765.08	1.51165	0.0495156	30.5287	1.08327e-204	1.81374e-202
Mir6516	151.281	1.507	0.190928	7.893	2.94998e-15	3.80222e-14
Ggt6	553.876	1.494	0.104732	14.2649	3.62004e-46	1.45579e-44
Rasa4	1055.21	1.49018	0.0931039	16.0056	1.1685e-57	5.73158e-56
Plekhg4	177.543	1.45921	0.210938	6.9177	4.59046e-12	4.63383e-11
Tspan17	287.356	1.45483	0.139351	10.4401	1.62681e-25	3.58124e-24
Slc6a4	354.114	1.45411	0.124864	11.6456	2.41718e-31	6.69162e-30
Pcdh7	2079.57	1.43964	0.0645378	22.3069	3.16843e-110	3.1708e-108
Coro2a	7985.5	1.43716	0.0363918	39.4913	0	0
Adam8	2835.11	1.41022	0.0511966	27.5451	5.06015e-167	7.1636e-165
AK034221	706.197	1.40696	0.0918599	15.3163	5.94918e-53	2.69073e-51
Sorcs2	113.962	1.39003	0.217861	6.38036	1.76673e-10	1.56959e-09
Abca12	361.503	1.37666	0.122833	11.2075	3.74421e-29	9.43529e-28
Vsnl1	1396.61	1.36308	0.0671729	20.2922	1.50807e-91	1.18824e-89
Pglyrp3	134.739	1.3584	0.19391	7.00529	2.46482e-12	2.53814e-11
Sel1l3	1047.86	1.3214	0.0754946	17.5033	1.35253e-68	7.9836e-67
Nrarp	584.96	1.30242	0.1061	12.2754	1.22787e-34	3.69274e-33
Pstpip2	582.46	1.28847	0.0974622	13.2202	6.70574e-40	2.31681e-38
Mmp15	1207.29	1.28826	0.0728422	17.6856	5.41426e-70	3.26224e-68
Acpp	1342.06	1.28723	0.0718212	17.9228	7.83562e-72	4.89038e-70
Ehbp1l1	1720.95	1.28419	0.06037	21.272	2.06107e-100	1.84997e-98
Adcy8	488.153	1.28075	0.114715	11.1646	6.07882e-29	1.52522e-27
Aqp3	539.129	1.28015	0.111119	11.5205	1.03977e-30	2.80706e-29
Fbp2	360.431	1.27209	0.127642	9.96606	2.14573e-23	4.23623e-22
Rassf9	112.62	1.27184	0.213794	5.94891	2.6994e-09	2.10783e-08
Akr1b8	3388.35	1.25628	0.048686	25.8038	8.0462e-147	1.01528e-144
Ikbke	166.758	1.2544	0.16838	7.4498	9.34785e-14	1.08372e-12
Gfod1	1117.25	1.2333	0.0807991	15.2638	1.33286e-52	6.0127e-51
Gm5478	277.778	1.22818	0.141377	8.68729	3.71199e-18	5.6999e-17
Mak	211.505	1.22632	0.152341	8.04986	8.28862e-16	1.10091e-14
Fgd3	486.805	1.21905	0.108103	11.2767	1.71067e-29	4.35494e-28
Adap1	177.165	1.21475	0.171319	7.09058	1.33553e-12	1.39842e-11
Dnah6	127.202	1.19557	0.206497	5.78977	7.04831e-09	5.22043e-08
L1cam	3755.51	1.19005	0.0546235	21.7864	3.12327e-105	2.93975e-103
Serpine1	3346.84	1.18444	0.068459	17.3014	4.58801e-67	2.6454e-65
Slc16a2	1037.51	1.1803	0.0744874	15.8456	1.50832e-56	7.23538e-55
Cmbl	291.042	1.17382	0.148721	7.8928	2.95478e-15	3.80559e-14
Fam49a	384.292	1.17127	0.125214	9.35418	8.42535e-21	1.48643e-19
Dsc2	1452.95	1.1625	0.0693122	16.7719	3.91953e-63	2.11303e-61
C77370	149.49	1.15734	0.199148	5.81145	6.19324e-09	4.62845e-08
Cxcl5	624.675	1.15127	0.115901	9.93323	2.98438e-23	5.85215e-22
Arrdc3	1607.52	1.15	0.0701904	16.3839	2.49056e-60	1.29072e-58
Fat2	6948.19	1.14411	0.0532912	21.469	3.03179e-102	2.76401e-100
4930431P03Rik	202.653	1.13029	0.191227	5.9107	3.40657e-09	2.62821e-08
S100a14	12374.4	1.12658	0.0333677	33.7627	6.95017e-250	1.40725e-247
Dennd5b	514.722	1.11874	0.101401	11.0329	2.65182e-28	6.4854e-27
Slc45a3	1113.71	1.11649	0.0733207	15.2275	2.32458e-52	1.04324e-50
Fut9	1494.37	1.11485	0.0616318	18.0889	3.89567e-73	2.51242e-71
Pou2af1	869.146	1.11254	0.100581	11.0611	1.93751e-28	4.75852e-27
Bok	1466.86	1.11074	0.0633664	17.5288	8.63833e-69	5.1163e-67
Sprr1b	789.134	1.10594	0.104101	10.6237	2.31252e-26	5.2569e-25
Camkk1	282.309	1.1008	0.144163	7.63579	2.24449e-14	2.72357e-13
Duoxa1	1882.25	1.10073	0.0659012	16.7027	1.25249e-62	6.69007e-61
Slc1a1	520.963	1.09508	0.101588	10.7796	4.2984e-27	9.93998e-26
Tnfaip8l1	395.803	1.08353	0.117776	9.19987	3.58398e-20	6.13044e-19
KC190025	291.86	1.08337	0.145025	7.47018	8.00831e-14	9.33391e-13
C3	1585.19	1.08313	0.0674518	16.0578	5.04315e-58	2.50904e-56
Bpifc	526.937	1.0774	0.0993697	10.8424	2.16759e-27	5.07316e-26
Mmp25	399.763	1.07502	0.125934	8.53637	1.38505e-17	2.05784e-16
Psapl1	316.256	1.07214	0.1261	8.50236	1.85773e-17	2.74373e-16
Gcnt2	748.194	1.07062	0.0924966	11.5747	5.5366e-31	1.51111e-29
Efnb2	2362.84	1.07058	0.0597785	17.9091	1.002e-71	6.18715e-70
Cwh43	2012.61	1.05865	0.057574	18.3876	1.65053e-75	1.08866e-73
Kif26a	722.49	1.05639	0.0847111	12.4705	1.08125e-35	3.36814e-34
Rapgefl1	1256.61	1.05352	0.0774682	13.5994	4.03822e-42	1.49931e-40
Pgap1	933.084	1.05043	0.0841321	12.4855	8.95944e-36	2.811e-34
Wnt9a	249.093	1.0468	0.139566	7.50042	6.36117e-14	7.45404e-13
Inpp4b	2385.47	1.04307	0.0517391	20.1602	2.18898e-90	1.70164e-88
Ppargc1b	234.68	1.0371	0.146757	7.06675	1.58599e-12	1.65271e-11
Cebpd	1341.82	1.03558	0.0824472	12.5605	3.47997e-36	1.10176e-34
Atp13a4	190.976	1.02311	0.174283	5.87042	4.34698e-09	3.31264e-08
Gch1	519.195	1.02132	0.103545	9.86359	5.987e-23	1.15835e-21
Cbr2	24672.3	1.01344	0.0386843	26.1977	2.8251e-151	3.72678e-149
Epgn	353.635	1.01176	0.141638	7.1433	9.11174e-13	9.69228e-12
Pip5k1b	297.765	1.01107	0.126974	7.9628	1.6819e-15	2.20203e-14
Bambi	484.634	-1.00017	0.107248	-9.32576	1.10187e-20	1.93027e-19
Eif5a2	745.938	-1.00222	0.0902482	-11.1052	1.18398e-28	2.92435e-27
Galm	313.558	-1.00231	0.129934	-7.71404	1.21897e-14	1.50752e-13
Cotl1	1040.57	-1.00401	0.0783311	-12.8175	1.30814e-37	4.28975e-36
Zfp365	343.902	-1.01171	0.126269	-8.01238	1.12505e-15	1.48639e-14
Eva1b	436.557	-1.01441	0.114384	-8.86849	7.41434e-19	1.17905e-17
Fkbp14	306.729	-1.0194	0.134691	-7.56839	3.77881e-14	4.51306e-13
Fam117a	175.431	-1.02155	0.168402	-6.06611	1.31042e-09	1.0628e-08
Col4a1	23764.1	-1.02237	0.036247	-28.2056	4.99373e-175	7.30721e-173
Alx1	271.333	-1.02553	0.15436	-6.64377	3.05751e-11	2.90613e-10
Il15	316.059	-1.02686	0.136184	-7.54026	4.69022e-14	5.5634e-13
Apobec3	2092.03	-1.0269	0.0608939	-16.8637	8.31442e-64	4.5528e-62
Ifitm3	17244.4	-1.02773	0.0418247	-24.5723	2.49731e-133	2.9185e-131
Fhod3	542.264	-1.03025	0.101361	-10.1642	2.86526e-24	5.89749e-23
Atf3	1135.02	-1.03075	0.0925061	-11.1425	7.79334e-29	1.93865e-27
Lgr6	1121.91	-1.03188	0.0700192	-14.7371	3.72349e-49	1.61286e-47
Slfn9	2974.77	-1.03248	0.057582	-17.9306	6.79901e-72	4.25868e-70
Bend4	628.42	-1.03306	0.0949149	-10.8841	1.3728e-27	3.25675e-26
Rwdd3	117.48	-1.0364	0.200081	-5.17991	2.21994e-07	1.36641e-06
Tpd52l1	294.213	-1.03685	0.145289	-7.13647	9.5761e-13	1.01614e-11
Tmco4	2824.33	-1.03738	0.0514684	-20.1557	2.39713e-90	1.85516e-88
Igfbp3	162.154	-1.03818	0.183036	-5.67201	1.41134e-08	1.00927e-07
Col11a2	208.826	-1.04072	0.200861	-5.1813	2.20343e-07	1.35769e-06
Prdx4	3536.08	-1.05176	0.0485422	-21.667	4.20599e-104	3.87508e-102
Mtss1l	798.862	-1.05562	0.0819124	-12.8872	5.31296e-38	1.75549e-36
Fam110b	301.348	-1.05608	0.137983	-7.65371	1.95265e-14	2.37441e-13
Ifitm10	1058.66	-1.06066	0.0718786	-14.7563	2.80349e-49	1.22043e-47
Stc2	176.303	-1.06116	0.183035	-5.7976	6.72708e-09	5.00379e-08
Bmyc	107.224	-1.06117	0.229472	-4.62441	3.75673e-06	1.96562e-05
Lrp11	468.995	-1.06582	0.10514	-10.1372	3.77853e-24	7.72248e-23
Hyi	166.593	-1.06683	0.169896	-6.27932	3.40047e-10	2.94004e-09
Ltbp4	1782.35	-1.07124	0.0631197	-16.9716	1.33291e-64	7.36822e-63
Vwa5a	4475.28	-1.07177	0.0414482	-25.858	1.97771e-147	2.5322e-145
Trabd2b	1739.33	-1.07907	0.0651453	-16.564	1.26863e-61	6.67389e-60
2010107G23Rik	287.042	-1.08646	0.131213	-8.28015	1.23015e-16	1.72053e-15
Tgm1	131.299	-1.08738	0.200994	-5.41003	6.30151e-08	4.15479e-07
Tor4a	544.107	-1.09258	0.111621	-9.78828	1.26427e-22	2.41126e-21
Steap1	172.458	-1.09757	0.175303	-6.26097	3.82583e-10	3.28012e-09
Tmem106a	1182.95	-1.10158	0.0695176	-15.8461	1.49607e-56	7.19642e-55
Lmo4	3809.05	-1.1039	0.0488379	-22.6034	4.01487e-113	4.08836e-111
2700054A10Rik	100.949	-1.10758	0.219163	-5.05369	4.33352e-07	2.5684e-06
Dtna	760.949	-1.1091	0.0871065	-12.7326	3.89425e-37	1.25808e-35
Dusp4	1022.53	-1.10975	0.0762264	-14.5587	5.1453e-48	2.17993e-46
Ly6a	21464.8	-1.11192	0.0301447	-36.8862	7.70552e-298	1.76548e-295
Eif2ak2	3730.81	-1.11647	0.0526519	-21.2047	8.64984e-100	7.68468e-98
Matn4	377.735	-1.11869	0.119506	-9.36095	7.90218e-21	1.39696e-19
Plch1	107.54	-1.12177	0.224767	-4.99081	6.01262e-07	3.50193e-06
Ctso	400.422	-1.12489	0.116366	-9.66677	4.17351e-22	7.80594e-21
Sox11	1212.56	-1.1283	0.0728697	-15.4839	4.45794e-54	2.04818e-52
Tle4	174.031	-1.12845	0.16729	-6.74543	1.52576e-11	1.48342e-10
Copz2	912.518	-1.13186	0.0779765	-14.5154	9.67855e-48	4.07084e-46
Cbr3	179.265	-1.13281	0.166676	-6.79649	1.07197e-11	1.05281e-10
Casp1	3657.1	-1.13309	0.0552756	-20.499	2.1978e-93	1.76361e-91
Pfn2	633.582	-1.14067	0.0914445	-12.4739	1.03673e-35	3.24103e-34
Ntpcr	334.854	-1.14073	0.129497	-8.80894	1.26335e-18	1.98366e-17
Dapk2	102.185	-1.14174	0.226953	-5.03072	4.88654e-07	2.88438e-06
Lynx1	550.155	-1.14524	0.118525	-9.66242	4.3544e-22	8.1268e-21
Tmem98	1299.37	-1.14625	0.071725	-15.9811	1.72963e-57	8.46014e-56
Sema4g	187.12	-1.14758	0.198939	-5.76851	7.99773e-09	5.88607e-08
Chst14	797.427	-1.14842	0.0853876	-13.4495	3.10068e-41	1.12954e-39
Pou6f1	239.388	-1.1496	0.157521	-7.29807	2.91923e-13	3.24808e-12
Pdgfrl	1224.31	-1.14973	0.0717882	-16.0156	9.94932e-58	4.90786e-56
Arc	362.776	-1.15021	0.144871	-7.93958	2.02868e-15	2.62837e-14
Arrb1	601.672	-1.15151	0.105294	-10.9361	7.74341e-28	1.85214e-26
Ngf	1413.38	-1.15186	0.070841	-16.2598	1.90435e-59	9.69602e-58
Hs3st3b1	547.025	-1.15737	0.103195	-11.2154	3.42684e-29	8.64806e-28
Igfbp5	2441.4	-1.15829	0.180105	-6.43117	1.26624e-10	1.13772e-09
Extl1	219.808	-1.16346	0.177126	-6.56856	5.08026e-11	4.72556e-10
Chpt1	1398.79	-1.1651	0.0679565	-17.1448	6.86862e-66	3.87065e-64
Tgm2	11579	-1.17215	0.0402939	-29.0901	4.79475e-186	7.52171e-184
Snx10	2895.06	-1.17273	0.0477355	-24.5673	2.82431e-133	3.27864e-131
Uggt2	148.549	-1.17459	0.181809	-6.46054	1.04327e-10	9.42735e-10
Elovl4	428.325	-1.17463	0.117835	-9.96845	2.09477e-23	4.14503e-22
Foxg1	104.509	-1.17478	0.211528	-5.5538	2.79524e-08	1.9269e-07
Rcn1	3374.98	-1.1761	0.0498199	-23.6071	3.26199e-123	3.52801e-121
AK153212	129.085	-1.18565	0.203368	-5.83008	5.54018e-09	4.16542e-08
Oas1c	313.741	-1.18628	0.144068	-8.23415	1.80843e-16	2.5012e-15
AK213804	291.402	-1.18847	0.132353	-8.97956	2.71859e-19	4.40772e-18
Slc44a3	3341.84	-1.19163	0.0467869	-25.4692	4.32552e-143	5.34187e-141
Mlkl	6501.51	-1.1979	0.0410235	-29.2005	1.91294e-187	3.11309e-185
Rgs2	399.638	-1.21304	0.143065	-8.4789	2.27336e-17	3.33777e-16
E130311K13Rik	207.931	-1.21551	0.170836	-7.11508	1.11849e-12	1.17823e-11
1110038F14Rik	1929.15	-1.21763	0.0581551	-20.9376	2.43575e-97	2.06896e-95
Oxtr	133.139	-1.21839	0.191115	-6.37518	1.82752e-10	1.61864e-09
Syngr1	124.917	-1.21891	0.202266	-6.0263	1.67757e-09	1.33619e-08
Sema4f	432.121	-1.21916	0.114862	-10.6141	2.56126e-26	5.81477e-25
Sox5	594.893	-1.22124	0.0981061	-12.4482	1.43028e-35	4.43157e-34
Birc3	305.904	-1.22162	0.135581	-9.01029	2.05515e-19	3.35393e-18
4632428N05Rik	494.117	-1.22649	0.126491	-9.69631	3.12603e-22	5.8847e-21
Kcnk6	104.599	-1.22985	0.226696	-5.42511	5.79175e-08	3.84197e-07
Wdtc1	9827.18	-1.22997	0.0386601	-31.815	4.01248e-222	7.05751e-220
Sorbs2	8488.19	-1.23313	0.0359128	-34.3367	2.22551e-258	4.61343e-256
Xdh	3388.08	-1.23434	0.0515081	-23.964	6.60566e-127	7.51794e-125
Kcne3	364.596	-1.23517	0.136617	-9.04116	1.55018e-19	2.54173e-18
Uqcrb	1139.71	-1.23547	0.0777642	-15.8874	7.75095e-57	3.74909e-55
F3	2569.91	-1.24341	0.0574688	-21.6362	8.18997e-104	7.50589e-102
Pctp	162.936	-1.24514	0.20527	-6.06584	1.31264e-09	1.0641e-08
Wdr31	175.208	-1.24584	0.170202	-7.31978	2.48381e-13	2.7796e-12
Fbxo17	492.595	-1.24843	0.112115	-11.1352	8.45185e-29	2.09647e-27
Rnf31	2394.45	-1.24943	0.0632716	-19.747	8.50722e-87	6.30367e-85
Kank4	751.247	-1.25108	0.0935957	-13.3669	9.44144e-41	3.39677e-39
Vgll3	430.642	-1.25117	0.137525	-9.0978	9.21792e-20	1.536e-18
H2afy2	909.081	-1.25242	0.0766039	-16.3493	4.40347e-60	2.26188e-58
Slc24a3	147.341	-1.25462	0.193214	-6.49343	8.3904e-11	7.64932e-10
Dexi	1539.42	-1.26067	0.0644116	-19.5722	2.67143e-85	1.94634e-83
Ano9	196.26	-1.26169	0.169491	-7.44399	9.76898e-14	1.13103e-12
Ust	204.41	-1.26403	0.164329	-7.69206	1.44783e-14	1.78044e-13
Dab2	759.633	-1.2679	0.0930238	-13.6298	2.66154e-42	9.94538e-41
Mcf2l	120.302	-1.26803	0.212014	-5.98086	2.21958e-09	1.74569e-08
Lrch2	242.058	-1.28009	0.14239	-8.99006	2.47097e-19	4.01746e-18
AK044300	173.705	-1.28245	0.201608	-6.3611	2.00314e-10	1.77149e-09
Angptl6	154.973	-1.28319	0.186944	-6.86407	6.69253e-12	6.67834e-11
Tnc	1028.07	-1.28457	0.0939736	-13.6694	1.54592e-42	5.81408e-41
AK040960	991.838	-1.28582	0.103277	-12.4503	1.39347e-35	4.32523e-34
Galk1	8239.21	-1.29089	0.0457077	-28.2422	1.77449e-175	2.64096e-173
Ppp1r26	346.689	-1.29693	0.128191	-10.1172	4.63525e-24	9.41816e-23
Ntrk3	271.038	-1.30099	0.179441	-7.25024	4.16031e-13	4.57057e-12
Tmem125	138.925	-1.30183	0.211838	-6.14538	7.97739e-10	6.61478e-09
AB347501	332.476	-1.3029	0.145063	-8.98165	2.6674e-19	4.32875e-18
Tlr6	373.314	-1.30953	0.115639	-11.3243	9.94572e-30	2.54684e-28
Sorbs2os	352.625	-1.31195	0.119028	-11.0222	2.98597e-28	7.26184e-27
Cul7	1316.26	-1.31273	0.0784775	-16.7275	8.26422e-63	4.42784e-61
Trafd1	3759.65	-1.31437	0.0625396	-21.0166	4.62494e-98	3.98684e-96
Zfp111	637.347	-1.31506	0.0912494	-14.4117	4.36616e-47	1.81019e-45
Mtmr11	168.555	-1.31566	0.178011	-7.39088	1.45856e-13	1.67091e-12
Stard8	151.69	-1.31953	0.195205	-6.75969	1.38289e-11	1.34979e-10
Gcnt1	486.048	-1.32264	0.119184	-11.0974	1.29134e-28	3.1805e-27
Serpina3f	177.919	-1.32313	0.171648	-7.7084	1.27405e-14	1.5723e-13
DD467602	147.218	-1.3232	0.189258	-6.99148	2.71993e-12	2.79423e-11
Rmi2	171.088	-1.32417	0.181113	-7.31128	2.64601e-13	2.95352e-12
Rassf4	10234.2	-1.33706	0.0359206	-37.2227	2.93372e-303	6.99792e-301
Cd1d1	422.907	-1.34539	0.11816	-11.3862	4.90169e-30	1.28158e-28
EG245297	295.557	-1.34866	0.14535	-9.27866	1.71622e-20	2.98547e-19
Zfp287	212.553	-1.35138	0.156597	-8.62967	6.15273e-18	9.33254e-17
Mlph	105.701	-1.35389	0.222116	-6.09541	1.09158e-09	8.93216e-09
Def6	1584.06	-1.35631	0.0656673	-20.6542	8.94295e-95	7.24296e-93
Bhlhb9	458.815	-1.35833	0.107699	-12.6123	1.80612e-36	5.78123e-35
9530082P21Rik	827.812	-1.36771	0.0934001	-14.6436	1.48103e-48	6.32086e-47
Csf1	2766.87	-1.37229	0.0478915	-28.6541	1.4235e-180	2.17433e-178
Dlc1	1130.19	-1.37493	0.0786933	-17.472	2.34291e-68	1.37364e-66
Helz2	2917.32	-1.38063	0.125368	-11.0126	3.32317e-28	8.05938e-27
Rnf213	1046.6	-1.38267	0.0898009	-15.3971	1.71288e-53	7.80797e-52
Ogfr	12977.2	-1.38366	0.0354396	-39.0427	0	0
Egr2	111.228	-1.39502	0.21162	-6.59209	4.33691e-11	4.06451e-10
Trerf1	170.765	-1.3964	0.180993	-7.71518	1.20811e-14	1.49515e-13
Zfp667	133.955	-1.40094	0.19534	-7.17179	7.40216e-13	7.95641e-12
Mpv17l	159.814	-1.40297	0.176697	-7.93998	2.02219e-15	2.62388e-14
AK132829	602.944	-1.41342	0.0977267	-14.463	2.0756e-47	8.66725e-46
Usp44	104.803	-1.41721	0.217941	-6.50272	7.88806e-11	7.22159e-10
Fam65b	160.35	-1.41868	0.182586	-7.76993	7.8528e-15	9.81628e-14
Dok1	5664.12	-1.4219	0.0406519	-34.9774	4.96973e-268	1.08172e-265
Akap12	135.966	-1.43432	0.199591	-7.18629	6.65745e-13	7.18699e-12
Cyr61	1788.42	-1.43483	0.0635244	-22.5871	5.80109e-113	5.87293e-111
Pros1	471.736	-1.43915	0.122899	-11.71	1.13324e-31	3.1573e-30
Parp11	1293.14	-1.4394	0.071296	-20.1891	1.22157e-90	9.5816e-89
Ada	891.243	-1.44289	0.0825584	-17.4772	2.13746e-68	1.25742e-66
BC075659	2653.94	-1.44302	0.0663933	-21.7344	9.71001e-105	9.04173e-103
Adar	5293.22	-1.45441	0.045618	-31.8824	4.67851e-223	8.31295e-221
Tmem184a	332.216	-1.45753	0.137565	-10.5952	3.13572e-26	7.08202e-25
Gabrp	928.679	-1.46336	0.0941985	-15.5349	2.01376e-54	9.32598e-53
Ly6i	207.737	-1.46977	0.158659	-9.26376	1.97365e-20	3.41283e-19
Serpinb9	1656.35	-1.47858	0.0613997	-24.0811	3.93982e-128	4.51343e-126
Synpo	2223.44	-1.48309	0.0574108	-25.8329	3.78719e-147	4.8136e-145
Fbxo2	148.066	-1.49877	0.195435	-7.6689	1.73481e-14	2.11394e-13
Id3	2013.73	-1.50977	0.0773545	-19.5176	7.78825e-85	5.604e-83
Lgals9	4471.56	-1.50999	0.0521983	-28.9279	5.31744e-184	8.26719e-182
Ifi35	4396.29	-1.51349	0.0471753	-32.0822	7.81536e-226	1.44775e-223
St5	490.505	-1.51444	0.113757	-13.3128	1.94918e-40	6.89859e-39
Slc37a1	155.249	-1.51484	0.180249	-8.40419	4.30807e-17	6.21511e-16
Casp12	3122.3	-1.55006	0.0466729	-33.211	7.46795e-242	1.44488e-239
Ddx58	5983.94	-1.55151	0.054554	-28.44	6.48166e-178	9.81436e-176
Ccrl2	151.173	-1.55772	0.194	-8.0295	9.78688e-16	1.29794e-14
Col11a1	9296.78	-1.56387	0.0400514	-39.0467	0	0
Tmem173	182.795	-1.56582	0.182602	-8.57502	9.90698e-18	1.48588e-16
mKIAA1554	16870.8	-1.56692	0.0951631	-16.4656	6.4789e-61	3.39811e-59
Slc35f2	105.26	-1.56967	0.237399	-6.61196	3.79269e-11	3.57371e-10
Tspyl2	121.094	-1.57864	0.207468	-7.60905	2.76108e-14	3.33417e-13
Khdrbs3	355.463	-1.60232	0.133455	-12.0064	3.28816e-33	9.52691e-32
Rbms3	292.773	-1.60687	0.156139	-10.2913	7.71342e-25	1.64198e-23
Tm7sf2	432.319	-1.6104	0.116766	-13.7917	2.85923e-43	1.09184e-41
Col9a1	2866.33	-1.61976	0.146617	-11.0476	2.25207e-28	5.51551e-27
Trim14	1006.71	-1.62085	0.0833562	-19.4449	3.22168e-84	2.30861e-82
Fbxo21	438.12	-1.62357	0.114666	-14.1591	1.64198e-45	6.52782e-44
Enpp5	723.861	-1.64743	0.0931482	-17.6861	5.36474e-70	3.24362e-68
Dennd2d	681.285	-1.66542	0.0962801	-17.2977	4.89625e-67	2.81381e-65
Sall2	160.511	-1.6727	0.186293	-8.9789	2.73495e-19	4.43011e-18
AK172315	193.555	-1.67743	0.180944	-9.27043	1.85405e-20	3.21239e-19
AW011738	238.2	-1.69057	0.177468	-9.52608	1.63336e-21	2.96887e-20
Irak2	586.608	-1.69274	0.105481	-16.0479	5.91732e-58	2.93556e-56
Cmah	1070.01	-1.69723	0.0960108	-17.6775	6.24875e-70	3.75205e-68
Gas6	844.891	-1.69757	0.100775	-16.8452	1.13844e-63	6.21432e-62
Pik3ip1	461.895	-1.69994	0.123511	-13.7634	4.23101e-43	1.60511e-41
Gpr64	874.093	-1.7073	0.0853611	-20.0009	5.40918e-89	4.13115e-87
Mme	1533.83	-1.71467	0.0741396	-23.1276	2.44175e-118	2.53085e-116
Slc7a2	156.378	-1.71809	0.192596	-8.92069	4.63397e-19	7.41648e-18
Smim3	313.926	-1.73423	0.130517	-13.2874	2.74083e-40	9.66114e-39
Clca5	625.723	-1.74279	0.0973643	-17.8997	1.18627e-71	7.2991e-70
Scrg1	218.425	-1.74482	0.189646	-9.20041	3.56582e-20	6.10537e-19
Gstm7	104.081	-1.74557	0.227181	-7.6836	1.54675e-14	1.89673e-13
Dcaf12l1	340.729	-1.74859	0.129058	-13.5489	8.04463e-42	2.97412e-40
Hap1	762.241	-1.7543	0.0975115	-17.9907	2.30587e-72	1.46008e-70
Hrct1	362.689	-1.75459	0.131445	-13.3485	1.2083e-40	4.29392e-39
Tmem229b	3522.34	-1.75563	0.052221	-33.6193	8.76294e-248	1.73397e-245
Ccdc64b	458.429	-1.75992	0.126624	-13.8989	6.43662e-44	2.49623e-42
Sh3rf2	146.808	-1.76843	0.194693	-9.08316	1.0547e-19	1.75076e-18
Asap3	515.265	-1.76868	0.123547	-14.3159	1.74144e-46	7.13498e-45
M1ap	351.513	-1.7701	0.135475	-13.0658	5.16139e-39	1.74855e-37
Idnk	1302.71	-1.77415	0.0682955	-25.9775	8.89747e-149	1.15621e-146
Kit	1237.53	-1.77416	0.0688564	-25.7661	2.12516e-146	2.66226e-144
4933412E12Rik	749.043	-1.78625	0.0969156	-18.431	7.40895e-76	4.92413e-74
Afap1l1	1157.16	-1.79083	0.0770647	-23.2381	1.87865e-119	1.95886e-117
Abcg2	377.359	-1.79516	0.12589	-14.2597	3.89931e-46	1.56089e-44
Slc16a13	149.77	-1.7992	0.197086	-9.12904	6.91119e-20	1.16387e-18
Lrrk2	278.591	-1.81612	0.147319	-12.3278	6.41542e-35	1.94959e-33
Il15ra	862.988	-1.81765	0.0905122	-20.0818	1.06386e-89	8.1608e-88
Rhoj	539.761	-1.81913	0.1031	-17.6442	1.12705e-69	6.74407e-68
Samhd1	15269.5	-1.81961	0.035185	-51.7155	0	0
Samd9l	3270.13	-1.83153	0.0611827	-29.9354	6.82036e-197	1.13108e-194
Dapk1	573.552	-1.83338	0.126227	-14.5245	8.47839e-48	3.57468e-46
Unc93b1	106.23	-1.84547	0.260932	-7.07263	1.5203e-12	1.58806e-11
Rhbg	171.831	-1.85279	0.185348	-9.9963	1.58195e-23	3.14459e-22
Fbxo32	2774.58	-1.85835	0.0579565	-32.0646	1.37369e-225	2.5179e-223
Ly6c2	171.157	-1.87164	0.187409	-9.9869	1.73935e-23	3.45351e-22
Erap1	4671.24	-1.90712	0.0475993	-40.0661	0	0
Cnn2	3045.39	-1.90987	0.0549201	-34.7755	5.70651e-265	1.2118e-262
Csdc2	703.709	-1.91096	0.10538	-18.134	1.71854e-73	1.11245e-71
Ptgs1	158.708	-1.912	0.18946	-10.0918	6.00334e-24	1.21695e-22
Casp7	1464.74	-1.91867	0.0733368	-26.1625	7.10479e-151	9.30193e-149
Eif4e3	652.251	-1.92736	0.100385	-19.1997	3.72412e-82	2.60434e-80
Rtn1	871.348	-1.93532	0.0874915	-22.12	2.02813e-108	1.95115e-106
Hebp1	313.932	-1.94959	0.138884	-14.0376	9.18205e-45	3.60919e-43
Hspb2	108.54	-1.9559	0.223047	-8.76901	1.80243e-18	2.8073e-17
AK140218	3782.29	-1.95974	0.0510824	-38.3643	0	0
Xkr8	167.141	-1.97123	0.199388	-9.88641	4.76833e-23	9.28758e-22
Ly6c1	3385.6	-1.97396	0.0479005	-41.2096	0	0
Dgkk	149.465	-1.99077	0.192873	-10.3217	5.62394e-25	1.20603e-23
Loxl3	3868.58	-1.99363	0.0454263	-43.8871	0	0
Dnase2a	252.693	-2.04831	0.154269	-13.2775	3.12595e-40	1.09964e-38
Dhtkd1	133.153	-2.05445	0.2151	-9.55115	1.28268e-21	2.36352e-20
Fat4	257.014	-2.05464	0.158148	-12.9919	1.36035e-38	4.57293e-37
Mov10	5039.05	-2.05787	0.0455551	-45.1732	0	0
Tapbp	23633.4	-2.07252	0.0312128	-66.3997	0	0
A2m	137.144	-2.0911	0.214451	-9.7509	1.82832e-22	3.47181e-21
Egln3	465.998	-2.09542	0.2773	-7.55652	4.13981e-14	4.93405e-13
Trim12c	1362.49	-2.1073	0.0789395	-26.6951	5.36272e-157	7.35284e-155
Rerg	165.783	-2.11628	0.193702	-10.9254	8.71221e-28	2.07816e-26
Ly75	1541.41	-2.12138	0.0687138	-30.8727	2.78069e-209	4.79407e-207
Oas2	344.954	-2.13894	0.687593	-3.11076	0.00186606	0.00603971
Stxbp1	2156.82	-2.14115	0.0613426	-34.9048	6.28686e-267	1.35152e-264
Fgf13	364.044	-2.20497	0.134269	-16.422	1.33004e-60	6.93412e-59
Nmi	1993.22	-2.21121	0.0588252	-37.5895	0	0
Ifi27l2a	184.738	-2.21852	0.185895	-11.9343	7.84622e-33	2.26954e-31
Slfn10-ps	103.878	-2.2232	0.239431	-9.28537	1.61142e-20	2.80596e-19
Ifi202b	1266.64	-2.22481	0.169084	-13.158	1.53034e-39	5.20466e-38
Nos2	150.811	-2.25915	0.218917	-10.3197	5.74111e-25	1.22964e-23
Cmtm3	117.925	-2.26079	0.219764	-10.2874	8.0356e-25	1.70639e-23
Crlf1	651.615	-2.26271	0.101684	-22.2523	1.07107e-109	1.06574e-107
Adamts14	350.029	-2.28664	0.134702	-16.9756	1.24563e-64	6.90767e-63
Herc6	1323.69	-2.28736	0.0889544	-25.7138	8.18643e-146	1.01822e-143
Il18bp	561.496	-2.34872	0.118643	-19.7966	3.18442e-87	2.3901e-85
Fn1	7773.73	-2.35632	0.0984269	-23.9397	1.1818e-126	1.32766e-124
Apol7d	174.798	-2.38459	0.199981	-11.9241	8.86747e-33	2.55222e-31
H2-T23	3293.16	-2.4019	0.0647974	-37.0679	9.26169e-301	2.15032e-298
Nes	2320.07	-2.40989	0.0581547	-41.4392	0	0
Timp1	315.742	-2.41136	0.140034	-17.2198	1.88611e-66	1.0698e-64
Phf19	132.129	-2.41228	0.212482	-11.3529	7.17806e-30	1.85999e-28
Stat2	7946.71	-2.42323	0.11674	-20.7574	1.05135e-95	8.63543e-94
BC064078	160.695	-2.42941	0.192391	-12.6274	1.49032e-36	4.77917e-35
Bcam	171.875	-2.43267	0.1967	-12.3674	3.92528e-35	1.20548e-33
Itga7	213.885	-2.43326	0.175526	-13.8627	1.06662e-43	4.10002e-42
Ptn	289.933	-2.43612	0.157104	-15.5064	3.13875e-54	1.44973e-52
Psme2b	13161	-2.44601	0.0377714	-64.7582	0	0
Tspan15	166.943	-2.44803	0.201026	-12.1777	4.08803e-34	1.20652e-32
Parp10	3198.61	-2.44805	0.0617712	-39.631	0	0
Glul	111.334	-2.4618	0.228815	-10.7589	5.38065e-27	1.24097e-25
Psme2	4973.05	-2.47034	0.0428565	-57.6421	0	0
Psme1	7932.81	-2.48645	0.0384525	-64.6628	0	0
H2-T10	6303.79	-2.51046	0.0461163	-54.4376	0	0
Trim21	1609.3	-2.51903	0.0741477	-33.9731	5.55533e-253	1.13806e-250
Armcx4	250.044	-2.51988	0.163154	-15.4448	8.18042e-54	3.74857e-52
Dtx3l	4919.01	-2.52033	0.0532804	-47.3032	0	0
Hunk	133.061	-2.52345	0.245652	-10.2725	9.37813e-25	1.98664e-23
Prelid2	163.913	-2.534	0.191734	-13.2162	7.07501e-40	2.43955e-38
Nod1	164.883	-2.55321	0.221472	-11.5284	9.49392e-31	2.57104e-29
Zcchc24	389.805	-2.5691	0.139018	-18.4804	2.97055e-76	1.98185e-74
Runx3	583.234	-2.57642	0.108475	-23.7512	1.06712e-124	1.19114e-122
Usp11	151.415	-2.58448	0.221922	-11.6459	2.40728e-31	6.67482e-30
A230050P20Rik	434.731	-2.58702	0.123488	-20.9495	1.89627e-97	1.61862e-95
Slc35f1	314.175	-2.59138	0.140823	-18.4016	1.27475e-75	8.44e-74
Il17b	579.965	-2.60816	0.111699	-23.3499	1.38143e-120	1.45787e-118
Boc	834.89	-2.62294	0.118168	-22.1967	3.69201e-109	3.61174e-107
Parp12	7075.76	-2.6242	0.0432795	-60.6339	0	0
Mnda	245.925	-2.62443	0.183136	-14.3305	1.41068e-46	5.80712e-45
Ifi27	2675.34	-2.6498	0.0673643	-39.3354	0	0
C920025E04Rik	2037.35	-2.65223	0.0744061	-35.6453	2.78622e-278	6.30085e-276
Col9a2	139.182	-2.66953	0.232415	-11.486	1.55051e-30	4.14731e-29
Igfbp2	131.826	-2.67674	0.235079	-11.3866	4.87913e-30	1.2776e-28
Aass	167.307	-2.70345	0.194342	-13.9108	5.44589e-44	2.11672e-42
Isyna1	2960.28	-2.70646	0.0552409	-48.9938	0	0
Plekha2	955.189	-2.71424	0.0943888	-28.7559	7.63376e-182	1.17634e-179
Trim34a	580.613	-2.72587	0.13095	-20.8161	3.09267e-96	2.56441e-94
AK035387	439.992	-2.73094	0.138107	-19.7741	4.98013e-87	3.72185e-85
Slc16a3	187.787	-2.74613	0.19123	-14.3603	9.18041e-47	3.78811e-45
H2-K2	2436.28	-2.76175	0.0741805	-37.2302	2.22023e-303	5.36956e-301
Gm8909	343.84	-2.76467	0.143721	-19.2364	1.83368e-82	1.28749e-80
1500015O10Rik	264.794	-2.76526	0.195643	-14.1342	2.33814e-45	9.25319e-44
Fam101a	179.075	-2.76936	0.217024	-12.7606	2.72053e-37	8.85469e-36
AK145379	150.601	-2.78133	0.249468	-11.1491	7.23654e-29	1.80272e-27
H19	150.601	-2.78133	0.249468	-11.1491	7.23654e-29	1.80272e-27
Krba1	357.223	-2.78261	0.148219	-18.7736	1.24106e-78	8.47475e-77
H2-K1	51251.9	-2.81412	0.0343596	-81.9022	0	0
Sp140	107.249	-2.82923	0.245545	-11.5223	1.01893e-30	2.75507e-29
Mia	379.188	-2.85976	0.140513	-20.3523	4.43064e-92	3.52286e-90
Spsb4	152.205	-2.8979	0.206133	-14.0584	6.84323e-45	2.69595e-43
Parp9	7083.36	-2.93627	0.042131	-69.6938	0	0
Tapbpl	3523.22	-2.99741	0.0554109	-54.0942	0	0
H2-Q2	594.737	-3.00708	0.120196	-25.0183	3.8697e-138	4.58389e-136
Il11ra1	190.363	-3.01508	0.189361	-15.9224	4.4339e-57	2.16268e-55
Zfp2	129.736	-3.01562	0.227272	-13.2687	3.51405e-40	1.22872e-38
Sectm1b	402.202	-3.02127	0.144399	-20.9231	3.30136e-97	2.77713e-95
H2-D1	100855	-3.02426	0.0297148	-101.776	0	0
H2-T9	3284.67	-3.06331	0.056868	-53.8669	0	0
H2-T22	2464.1	-3.06393	0.0629551	-48.6685	0	0
H2-L	28607.1	-3.06596	0.0315683	-97.1212	0	0
Irf9	2643.53	-3.06751	0.0633378	-48.4309	0	0
C1rb	131.327	-3.0756	0.227836	-13.4992	1.58179e-41	5.81092e-40
H2-Q1	4740.62	-3.08471	0.0577513	-53.4136	0	0
Ifi204	833.698	-3.09752	0.239051	-12.9576	2.12923e-38	7.11638e-37
C1ra	413.569	-3.1003	0.133119	-23.2898	5.62981e-120	5.90553e-118
Aldoc	959.85	-3.12018	0.0964419	-32.3529	1.26201e-229	2.38863e-227
Trim34b	170.278	-3.12224	0.231112	-13.5097	1.37127e-41	5.04819e-40
Plod2	1122.18	-3.14453	0.102847	-30.5748	2.65157e-205	4.48271e-203
Fbln5	698.481	-3.17322	0.11194	-28.3476	8.96249e-177	1.34538e-174
Ifit1	822.22	-3.17651	0.692112	-4.58959	4.44124e-06	2.29754e-05
Mb	170.786	-3.18804	0.207602	-15.3565	3.20578e-53	1.4575e-51
Apol7a	281.035	-3.18846	0.173845	-18.3408	3.90778e-75	2.55813e-73
Mndal	124.997	-3.22063	0.251391	-12.8113	1.41809e-37	4.64156e-36
BC002288	13222.9	-3.22186	0.0358504	-89.8696	0	0
Irf1	14254.6	-3.2312	0.0432686	-74.6778	0	0
Adamts3	514.26	-3.23231	0.123347	-26.205	2.33251e-151	3.10046e-149
B2m	51402.2	-3.24095	0.0292115	-110.948	0	0
Armcx2	1162.96	-3.24429	0.0860216	-37.7149	0	0
H2-M3	651.025	-3.27069	0.122602	-26.6774	8.61579e-157	1.17208e-154
Slfn2	314.816	-3.27849	0.417544	-7.85185	4.0996e-15	5.23361e-14
H2-Q10	855.866	-3.31807	0.0986113	-33.648	3.34062e-248	6.68624e-246
Ifi203	704.617	-3.3626	0.119273	-28.1925	7.23584e-175	1.04998e-172
Efemp2	194.758	-3.38005	0.202828	-16.6646	2.37026e-62	1.25451e-60
MHC B7.2	335.21	-3.39307	0.162775	-20.8452	1.6865e-96	1.41188e-94
Oas1b	471.341	-3.41507	0.298748	-11.4313	2.91858e-30	7.71188e-29
Epb4.1l3	324.254	-3.45324	0.158835	-21.7411	8.38377e-105	7.84874e-103
Alox12e	2272.61	-3.47542	0.136907	-25.3852	3.67635e-142	4.47666e-140
Prss57	128.273	-3.50542	0.253076	-13.8513	1.25007e-43	4.79459e-42
Dhx58	471.711	-3.55221	0.330707	-10.7413	6.51522e-27	1.50065e-25
Sparc	1246.5	-3.55333	0.293394	-12.1111	9.22404e-34	2.69042e-32
Ifih1	1351.43	-3.56366	0.171171	-20.8193	2.89473e-96	2.41177e-94
Pla2g16	1476.92	-3.59744	0.0820791	-43.8289	0	0
H2-Q4	14597.2	-3.60603	0.0416912	-86.4939	0	0
Pla1a	430.049	-3.65541	0.143539	-25.4663	4.65865e-143	5.71275e-141
Socs1	493.409	-3.68897	0.157039	-23.4908	5.06454e-122	5.39327e-120
St6galnac2	548.021	-3.81027	0.144861	-26.303	1.77299e-152	2.37485e-150
Mgp	488.44	-3.81068	0.142957	-26.6561	1.52055e-156	2.0525e-154
Mmp16	105.031	-3.85808	0.289397	-13.3314	1.51937e-40	5.38834e-39
H2-Q7	411.216	-3.87757	0.15846	-24.4703	3.06361e-132	3.53289e-130
Parp14	5725.45	-3.87911	0.137384	-28.2356	2.13804e-175	3.15506e-173
Hsd17b11	136.44	-3.93422	0.265579	-14.8137	1.19432e-49	5.26499e-48
Fstl3	220.691	-3.94178	0.21195	-18.5976	3.35708e-77	2.25702e-75
Ube2l6	2312.72	-4.02855	0.0723467	-55.684	0	0
Bst2	9617.95	-4.03175	0.0537239	-75.0457	0	0
Cpq	183.819	-4.0526	0.243086	-16.6715	2.11221e-62	1.12134e-60
Tap2	9886.49	-4.08497	0.0489978	-83.3705	0	0
Psmb10	6995.06	-4.11231	0.0500204	-82.2127	0	0
Col5a2	498.769	-4.13456	0.14898	-27.7525	1.62627e-169	2.32116e-167
9930111J21Rik2	209.156	-4.14069	0.666344	-6.21404	5.16383e-10	4.36494e-09
Pdpn	144.35	-4.2507	0.275757	-15.4147	1.30377e-53	5.95869e-52
Gm18853	266.677	-4.29763	0.213104	-20.1668	1.916e-90	1.49611e-88
Ifit3	256.898	-4.30325	0.490069	-8.78092	1.62147e-18	2.53226e-17
H2-Q6	836.591	-4.34165	0.22939	-18.9269	6.84558e-80	4.71155e-78
Slfn8	302.378	-4.36832	0.22828	-19.1358	1.27006e-81	8.81097e-80
H2-DMa	692.504	-4.45777	0.139813	-31.8839	4.46045e-223	8.00719e-221
Cmpk2	709.779	-4.46883	0.324796	-13.7589	4.50293e-43	1.70455e-41
Oas3	3022.73	-4.5743	0.139051	-32.8965	2.46499e-237	4.7168e-235
Usp18	493.385	-4.58923	0.355961	-12.8925	4.96086e-38	1.64227e-36
Sdk2	522.365	-4.66278	0.15973	-29.1915	2.48328e-187	4.00383e-185
Gm4070	4244.67	-4.68002	0.0640337	-73.0868	0	0
Gvin1	10018	-4.71274	0.0473476	-99.535	0	0
C4b	120.646	-4.71576	0.321685	-14.6595	1.17051e-48	5.00786e-47
Ldhb	160.124	-4.7805	0.287044	-16.6542	2.81869e-62	1.48733e-60
H2-Q8	259.37	-4.83863	0.240401	-20.1274	4.24919e-90	3.27394e-88
Itgb3	123.665	-4.91363	0.343272	-14.3141	1.78654e-46	7.30261e-45
Cldn7	2202.17	-5.0368	0.0914521	-55.0759	0	0
Gbp2b	791.149	-5.03747	0.612074	-8.23017	1.86943e-16	2.57943e-15
Mx2	268.62	-5.04383	0.593433	-8.4994	1.90569e-17	2.81219e-16
Slc2a6	3459.03	-5.04937	0.0802288	-62.9371	0	0
Ctsz	758.206	-5.08058	0.151895	-33.448	2.75497e-245	5.39014e-243
Cd274	971.551	-5.08683	0.13309	-38.2208	0	0
Stat1	28761	-5.10418	0.0354553	-143.961	0	0
Uba7	1368.84	-5.16404	0.245591	-21.027	3.71408e-98	3.21757e-96
Xaf1	2114.76	-5.18682	0.102305	-50.6994	0	0
Irf7	1158.55	-5.26569	0.269531	-19.5365	5.37561e-85	3.90023e-83
Apol6	1079.53	-5.56416	0.224876	-24.7432	3.66869e-135	4.31641e-133
Tap1	11654.8	-5.56713	0.0566052	-98.3502	0	0
Mpeg1	176.281	-5.58274	0.331927	-16.8192	1.76552e-63	9.57727e-62
I830012O16Rik	179.713	-5.66433	0.533125	-10.6248	2.28587e-26	5.20311e-25
Oas1a	628.112	-5.91788	0.587794	-10.0679	7.65595e-24	1.53764e-22
Isg15	3650.76	-6.02631	0.240363	-25.0717	1.01184e-138	1.20679e-136
Rsad2	257.918	-6.03213	0.354212	-17.0297	4.94603e-65	2.7516e-63
Kcnf1	161.062	-6.12167	0.395346	-15.4843	4.42648e-54	2.03911e-52
Mr1	113.319	-6.13915	0.455573	-13.4757	2.1752e-41	7.9573e-40
Zbp1	2581.7	-6.15935	0.211027	-29.1875	2.79107e-187	4.4588e-185
H2-DMb2	328.25	-6.16561	0.293126	-21.034	3.20445e-98	2.78995e-96
Ddx60	918.467	-6.21475	0.264562	-23.4907	5.07952e-122	5.39327e-120
Irgm1	20691.8	-6.23704	0.0491696	-126.847	0	0
Apol9b	2094.16	-6.28088	0.613086	-10.2447	1.25032e-24	2.62628e-23
H2-DMb1	359.113	-6.34508	0.29624	-21.4187	8.93599e-102	8.0623e-100
Gbp7	10048.4	-6.37795	0.0641863	-99.3663	0	0
Ubd	144.191	-6.46998	0.447371	-14.4622	2.09861e-47	8.74235e-46
Apol10b	156.493	-6.57116	0.446227	-14.7261	4.38556e-49	1.89493e-47
Ciita	2150.56	-6.59384	0.136672	-48.2456	0	0
Irf8	166.474	-6.66609	0.442194	-15.0751	2.36304e-51	1.04968e-49
Gbp5	225.184	-6.70039	0.395396	-16.946	2.05892e-64	1.13455e-62
Mir6381	2375.23	-6.86826	0.140416	-48.9138	0	0
Psmb9	6890.29	-6.96568	0.2274	-30.6319	4.61089e-206	7.8715e-204
H2-Eb1	211.003	-6.96695	0.438389	-15.8922	7.17947e-57	3.48235e-55
Oas1g	305.23	-6.99939	0.495181	-14.135	2.31079e-45	9.16578e-44
Gbp2	40933	-7.02501	0.049811	-141.033	0	0
AW112010	175.773	-7.03218	0.476985	-14.743	3.41414e-49	1.48255e-47
Tnfsf10	426.455	-7.09175	0.345016	-20.5549	6.96193e-94	5.61241e-92
St6galnac4	259.152	-7.12849	0.415993	-17.1361	7.98686e-66	4.4863e-64
Rtp4	2534.94	-7.13772	0.154157	-46.3015	0	0
9930111J21Rik1	382.922	-7.23091	0.362763	-19.9329	2.11125e-88	1.60538e-86
Irgm2	19460.9	-7.32837	0.0624421	-117.363	0	0
Cldn3	400.312	-7.38401	0.37207	-19.8458	1.19857e-87	9.03492e-86
Batf2	179.142	-7.45364	0.517303	-14.4086	4.56593e-47	1.88851e-45
Ifi44	393.1	-7.61887	0.557858	-13.6574	1.8246e-42	6.84737e-41
Gbp9	4076.02	-7.65718	0.140249	-54.5969	0	0
Lgals3bp	3152.65	-7.67006	0.217849	-35.2081	1.50151e-271	3.3096e-269
Cxcl10	410.746	-7.80323	0.493233	-15.8206	2.24484e-56	1.07094e-54
Igtp	34261.9	-7.80977	0.107104	-72.9177	0	0
Fam111a	261.346	-7.93856	0.504454	-15.7369	8.4435e-56	4.00617e-54
Gbp11	286.545	-8.05068	0.502057	-16.0354	7.2319e-58	3.57753e-56
Apol9a	2361.92	-8.11933	0.322926	-25.143	1.68395e-139	2.02225e-137
Mir5107	518.665	-8.31336	0.430147	-19.3268	3.19713e-83	2.25391e-81
Psmb8	16995.1	-8.48128	0.0914193	-92.7734	0	0
H2-Ab1	628.761	-8.71361	0.441731	-19.7261	1.28772e-86	9.50129e-85
Gm12250	5168.55	-8.79092	0.177973	-49.3946	0	0
H2-Aa	553.19	-8.88166	0.483502	-18.3694	2.30843e-75	1.51686e-73
BC023105	734.645	-9.24549	0.475723	-19.4346	3.9326e-84	2.80649e-82
Oasl2	4730.56	-9.43179	0.363486	-25.9482	1.90782e-148	2.46081e-146
Cd74	3638.69	-9.49771	0.297364	-31.9397	7.5009e-224	1.36055e-221
F830016B08Rik	1163.71	-9.51732	0.428757	-22.1975	3.6341e-109	3.57517e-107
Olfr56	1248.5	-9.61029	0.42728	-22.4918	4.9928e-112	5.02541e-110
Gbp3	15537.3	-9.67903	0.139275	-69.496	0	0
Gm4951	1333.83	-9.69475	0.426188	-22.7476	1.51607e-114	1.56209e-112
Nlrc5	9740.99	-10.1272	0.201651	-50.2214	0	0
Gm4841	4089.83	-10.5387	0.340888	-30.9154	7.42856e-210	1.29353e-207
Gbp8	2193.06	-10.6335	0.450855	-23.5852	5.46989e-123	5.87945e-121
Cxcl9	3997.14	-10.6799	0.360873	-29.5945	1.75968e-192	2.89069e-190
Gbp10	9363.31	-10.7301	0.248425	-43.1924	0	0
Tgtp2	15989.6	-10.7459	0.195756	-54.8942	0	0
Gbp4	9035.62	-10.8174	0.259475	-41.6898	0	0
Gbp6	6555.19	-11.0258	0.319946	-34.4613	3.04879e-260	6.39621e-258
Ifi47	8812.15	-11.1614	0.292259	-38.19	0	0
Gm12185	8854.94	-11.296	0.304133	-37.1415	6.00811e-302	1.41377e-299
Tgtp1	63552.4	-11.4341	0.127667	-89.5625	0	0
Iigp1	49626.5	-11.5907	0.149708	-77.4219	0	0
