# Supplementary material for: STAT1 potentiates oxidative stress revealing a targetable vulnerability that increases phenformin efficacy in breast cancer
Source: Nat Commun. 2021 Jun 3;12:3299. doi: 10.1038/s41467-021-23396-2 (PMC8175605; doi:10.1038/s41467-021-23396-2)
Supplement: Supplementary file 5 — Supplementary Data 2 [file 41467_2021_23396_MOESM5_ESM.xlsx]

## Sheet: MT4788 (STAT1-WT vs KO)
SYMBOL	baseMean	log2FoldChange	lfcSE	stat	pvalue	padj
Gldc	595.372	9.46031	0.571064	16.5661	1.22478e-61	1.79775e-60
Kcnf1	173.701	5.16765	0.306467	16.862	8.56199e-64	1.29929e-62
Lce1g	428.496	4.66746	0.176264	26.4799	1.65239e-154	6.63012e-153
Kif26b	875.026	4.51382	0.118334	38.1446	0	0
BC023483	135.144	4.49735	0.298352	15.0739	2.40308e-51	2.94018e-50
Arhgef15	332.911	4.28678	0.183163	23.4042	3.87406e-121	1.18066e-119
Sostdc1	4478.76	4.27335	0.0521692	81.9132	0	0
Megf10	299.926	4.01959	0.188217	21.3562	3.41483e-101	8.5033e-100
Krt42	668.488	3.9557	0.239256	16.5333	2.11206e-61	3.08532e-60
Podxl	1677.95	3.95339	0.0765272	51.6599	0	0
Sec14l5	286.701	3.9366	0.1826	21.5587	4.39099e-103	1.12074e-101
Slc16a13	789.493	3.90375	0.111533	35.001	2.17186e-268	1.65611e-266
Lgr5	138.175	3.82064	0.250052	15.2794	1.04911e-52	1.31871e-51
Nrp1	1478.11	3.76365	0.0791299	47.5629	0	0
Itln1	316.299	3.75168	0.171619	21.8605	6.17591e-106	1.61214e-104
Ina	441.661	3.74416	0.145231	25.7808	1.45694e-146	5.54329e-145
Ptn	737.98	3.72729	0.110979	33.5855	2.73201e-247	1.8664e-245
Sox13	2020.85	3.65679	0.0690801	52.9354	0	0
Frmd5	245.463	3.41711	0.179681	19.0176	1.2192e-80	2.36841e-79
Trpv6	8050.63	3.39831	0.0357265	95.12	0	0
Pip	8090.4	3.33582	0.044101	75.6405	0	0
Runx3	1196.23	3.2612	0.0883837	36.8982	4.93756e-298	4.25998e-296
Slc29a4	103.611	3.26007	0.262835	12.4035	2.50226e-35	2.18244e-34
Pid1	326.969	3.23783	0.160933	20.1191	5.02296e-90	1.08724e-88
Abca12	436.293	3.16002	0.316864	9.97281	2.00479e-23	1.2248e-22
Pcdhb7	141.99	3.15377	0.234591	13.4437	3.35245e-41	3.30515e-40
Sval2	345.231	3.12075	0.149428	20.8847	7.3709e-97	1.76834e-95
Fbln5	2633.12	3.11038	0.0559019	55.64	0	0
Nptxr	1303.58	3.08642	0.0777763	39.6834	0	0
Hs6st2	429.036	3.08439	0.13468	22.9016	4.48328e-116	1.30157e-114
Hhip	135.946	2.97956	0.219742	13.5594	6.97311e-42	6.99863e-41
Krt6a	5651.79	2.93799	0.0400999	73.2667	0	0
Egr4	126.658	2.9359	0.238166	12.3271	6.47035e-35	5.56154e-34
Lemd1	170.001	2.90812	0.202224	14.3807	6.8408e-47	7.63751e-46
AK084679	100.463	2.90184	0.260073	11.1578	6.56144e-29	4.79925e-28
Epgn	127.648	2.88993	0.230456	12.5401	4.50659e-36	4.01249e-35
Ucn2	202.814	2.86785	0.195714	14.6533	1.28421e-48	1.4965e-47
Col8a1	1439.71	2.72033	0.0688773	39.4954	0	0
Adamts8	354.545	2.7116	0.139096	19.4945	1.22277e-84	2.49399e-83
Plcb4	170.849	2.55102	0.186667	13.6662	1.61678e-42	1.63881e-41
Foxf2	637.516	2.52465	0.0996354	25.3389	1.18991e-141	4.29608e-140
Dmkn	513.895	2.52251	0.116602	21.6336	8.68325e-104	2.22866e-102
Axin2	622.321	2.51447	0.111664	22.518	2.76309e-112	7.6819e-111
Kcnk5	120.361	2.50692	0.218004	11.4994	1.32837e-30	1.00915e-29
Xpnpep2	141.154	2.50302	0.212349	11.7873	4.5403e-32	3.57179e-31
Rnf150	317.184	2.48333	0.152403	16.2945	1.07962e-59	1.52969e-58
Epha4	357.602	2.48104	0.150563	16.4784	5.24119e-61	7.63212e-60
Col12a1	1127.61	2.4743	0.0791452	31.2628	1.4954e-214	9.03981e-213
Krt6b	280.831	2.46171	0.147805	16.6551	2.77673e-62	4.10853e-61
Tbx3	336.964	2.42466	0.13841	17.518	1.045e-68	1.70248e-67
Ephb1	650.51	2.41648	0.0967692	24.9716	1.24447e-137	4.38115e-136
Hlf	297.149	2.40142	0.142401	16.8637	8.31667e-64	1.2631e-62
Cntfr	7873.54	2.3982	0.0357634	67.0575	0	0
H2afy2	473.602	2.38918	0.117117	20.3999	1.67658e-92	3.73913e-91
Moxd1	3255.67	2.35821	0.0493967	47.7402	0	0
Efnb2	4317.1	2.34925	0.0407479	57.6532	0	0
Adamtsl3	380.214	2.34424	0.12598	18.6081	2.7643e-77	5.10549e-76
AI414108	708.455	2.3421	0.0947686	24.7139	7.57658e-135	2.60252e-133
Kif26a	709.121	2.32772	0.093981	24.7679	1.98668e-135	6.84977e-134
Nipal4	972.382	2.2871	0.077699	29.4353	1.93989e-190	1.00138e-188
Cmah	219.692	2.27812	0.176839	12.8825	5.64958e-38	5.25682e-37
Tmod2	318.085	2.27181	0.141747	16.0272	8.25472e-58	1.14748e-56
Dlx6os1	126.166	2.24907	0.23073	9.74762	1.88845e-22	1.11338e-21
Col9a3	7252.04	2.2189	0.039197	56.6088	0	0
Bicc1	299.621	2.19746	0.142532	15.4173	1.25265e-53	1.60418e-52
Ntng1	196.714	2.18173	0.164943	13.2272	6.11348e-40	5.91614e-39
Phactr2	171.787	2.17835	0.180461	12.071	1.50274e-33	1.23727e-32
Pcolce2	1533.71	2.16719	0.070442	30.7655	7.57644e-208	4.43415e-206
Scrn1	160.865	2.13886	0.191474	11.1705	5.68519e-29	4.16408e-28
Adam12	3268.96	2.13032	0.10814	19.6998	2.1667e-86	4.51445e-85
Pcdhb17	257.811	2.12969	0.151072	14.0972	3.95151e-45	4.24908e-44
Fjx1	1049.89	2.11713	0.079895	26.4989	9.98255e-155	4.02301e-153
Rhbdl3	135.203	2.11358	0.216793	9.74929	1.85765e-22	1.09628e-21
Foxa1	162.822	2.10007	0.185185	11.3404	8.2781e-30	6.16896e-29
Dmxl2	583.01	2.07713	0.099849	20.8027	4.0916e-96	9.71463e-95
Dlx6	208.533	2.07239	0.162183	12.7781	2.17291e-37	1.99558e-36
Uggt2	234.251	2.07036	0.154083	13.4367	3.68646e-41	3.63055e-40
Lin28b	523.369	2.05949	0.108959	18.9015	1.10917e-79	2.13436e-78
Dlx5	646.102	2.05543	0.100129	20.5278	1.21649e-93	2.78746e-92
Bpifc	689.24	2.05009	0.093961	21.8185	1.54747e-105	4.02234e-104
Col17a1	15008.4	2.04028	0.0271437	75.1658	0	0
Ccnd2	15274.6	2.03514	0.0279044	72.9325	0	0
Pi15	581.862	2.02146	0.0985409	20.5139	1.61822e-93	3.69876e-92
Rbms3	770.609	2.01088	0.0890323	22.586	5.95472e-113	1.66814e-111
Klhdc8a	303.988	2.00668	0.141741	14.1574	1.68012e-45	1.82157e-44
Id4	3869.49	1.9978	0.0466887	42.7897	0	0
Map1a	235.2	1.99014	0.1621	12.2772	1.2001e-34	1.0234e-33
Fam101b	4588.95	1.98569	0.0385771	51.4733	0	0
Nqo1	3980.04	1.96806	0.0404709	48.629	0	0
M1ap	208.778	1.96577	0.159745	12.3057	8.44267e-35	7.2399e-34
Mmp25	330.597	1.96239	0.127992	15.3321	4.66385e-53	5.91495e-52
Col7a1	10262.3	1.96123	0.124479	15.7556	6.29063e-56	8.38309e-55
F730043M19Rik	250.586	1.95645	0.143175	13.6648	1.64851e-42	1.66912e-41
Med12l	707.601	1.9475	0.0931909	20.8979	5.59284e-97	1.34528e-95
Adamts10	142.816	1.92918	0.192537	10.0198	1.24797e-23	7.69334e-23
Gm14322	499.796	1.92884	0.106758	18.0673	5.76354e-73	1.00016e-71
Dennd5b	261.863	1.91471	0.146926	13.0318	8.06533e-39	7.61647e-38
Tbc1d9	910.391	1.90034	0.0785869	24.1814	3.49054e-129	1.14342e-127
A330033J07Rik	947.678	1.89784	0.0840752	22.5732	7.95425e-113	2.22489e-111
Krt17	8885.44	1.89281	0.0315747	59.9469	0	0
AK039372	1372.5	1.8871	0.0692945	27.2331	2.6363e-163	1.12407e-161
Sprr1b	134.43	1.88196	0.20458	9.19916	3.60747e-20	1.97894e-19
Tmem64	2574.07	1.87491	0.0489481	38.3041	0	0
Klrg2	1068.94	1.87479	0.0737349	25.4261	1.29828e-142	4.7058e-141
Pgbd1	104.969	1.87311	0.247195	7.57746	3.52376e-14	1.51925e-13
Inpp4b	1390.82	1.84355	0.0652886	28.2369	2.06174e-175	9.6902e-174
AB352175	178.841	1.83612	0.171694	10.6942	1.08383e-26	7.38783e-26
Rab6b	156.159	1.81804	0.186993	9.72251	2.41748e-22	1.42072e-21
Tnnt2	3459.01	1.80627	0.0453361	39.8418	0	0
Zfp37	139.382	1.801	0.210175	8.56906	1.04333e-17	5.2544e-17
Nuak1	1178.53	1.79912	0.0701804	25.6356	6.11832e-145	2.28529e-143
Nt5dc2	4098.06	1.79316	0.0417596	42.9401	0	0
AK034221	640.912	1.78676	0.0917008	19.4847	1.48183e-84	3.01234e-83
Bdkrb2	175.285	1.78346	0.172427	10.3433	4.48873e-25	2.92101e-24
Nkd2	17352.9	1.78214	0.0246909	72.1779	0	0
Scnn1g	107.471	1.77827	0.227551	7.81483	5.50358e-15	2.46141e-14
AK187594	473.453	1.77008	0.107526	16.4619	6.8949e-61	1.00085e-59
C77370	158.397	1.76835	0.193719	9.12839	6.95282e-20	3.76686e-19
Camk4	342.409	1.76724	0.130415	13.5509	7.82709e-42	7.8386e-41
Ramp1	1547.94	1.76291	0.06206	28.4066	1.67622e-177	8.04281e-176
Ptpru	3743.36	1.76174	0.0427331	41.2267	0	0
Pcdh7	1973.82	1.75716	0.05415	32.4498	5.45188e-231	3.54025e-229
Aqp9	158.902	1.75446	0.179066	9.79785	1.1501e-22	6.83993e-22
Arhgap31	1829.3	1.74526	0.0558696	31.2381	3.24274e-214	1.95383e-212
Prkg2	910.322	1.74356	0.0791698	22.023	1.73399e-107	4.60485e-106
Cnr1	1400.13	1.74285	0.0664995	26.2085	2.12792e-151	8.3379e-150
Zbtb7c	122.465	1.73918	0.212323	8.19122	2.58595e-16	1.22987e-15
Phf19	447.526	1.73046	0.106193	16.2955	1.06253e-59	1.50664e-58
9330159F19Rik	238.414	1.72691	0.149236	11.5717	5.73423e-31	4.39808e-30
Panx1	564.16	1.72007	0.100989	17.0322	4.73935e-65	7.33123e-64
H1fx	407.494	1.71892	0.120173	14.3036	2.07632e-46	2.29168e-45
Dlk2	155.302	1.70756	0.182996	9.3311	1.04781e-20	5.84922e-20
8430408G22Rik	398.478	1.70203	0.133406	12.7583	2.8026e-37	2.57003e-36
Mir711	156.92	1.69221	0.212608	7.9593	1.73018e-15	7.93105e-15
2310007B03Rik	506.572	1.68855	0.106674	15.8291	1.96032e-56	2.64499e-55
Bok	1459.3	1.68603	0.0681474	24.741	3.87524e-135	1.33362e-133
Ctnnal1	6037.66	1.67937	0.0343924	48.8296	0	0
Kbtbd8	391.837	1.67605	0.117084	14.315	1.76442e-46	1.95095e-45
Gpr63	108.377	1.67445	0.222336	7.53116	5.02909e-14	2.14879e-13
Porcn	1134.59	1.67436	0.0816261	20.5126	1.6627e-93	3.79099e-92
Klhdc8b	134.955	1.67187	0.196952	8.48872	2.0893e-17	1.03916e-16
Gramd2	882.997	1.65826	0.0929629	17.8378	3.59411e-71	6.09308e-70
Stab1	303.759	1.65432	0.130415	12.685	7.16011e-37	6.48503e-36
Pls1	161.495	1.65266	0.213543	7.73927	9.99898e-15	4.41816e-14
Stx1a	312.581	1.64689	0.129203	12.7466	3.25658e-37	2.98336e-36
Gpr115	278.708	1.64614	0.133744	12.3081	8.19051e-35	7.03022e-34
B020031M17Rik	125.189	1.64564	0.195707	8.40871	4.14541e-17	2.03799e-16
Bcl11b	942.634	1.64501	0.0827073	19.8895	5.01627e-88	1.06325e-86
Aqp5	10028.8	1.64456	0.0272854	60.2724	0	0
Sash3	597.157	1.64359	0.0958815	17.1419	7.22461e-66	1.12705e-64
Ptprz1	639.676	1.64015	0.089054	18.4175	9.51133e-76	1.71531e-74
Skida1	163.944	1.63945	0.198127	8.27477	1.28702e-16	6.19313e-16
Npcd	2077.24	1.6387	0.0600165	27.3042	3.78001e-164	1.63064e-162
Wnt10a	4208.5	1.61694	0.0371887	43.4793	0	0
Ckb	275.819	1.61574	0.13489	11.9782	4.62453e-33	3.75707e-32
Pcdhb16	165.361	1.60994	0.180178	8.93528	4.06135e-19	2.14346e-18
Nxph4	102.426	1.60749	0.23781	6.75955	1.38419e-11	5.2709e-11
Gm5577	154.14	1.60267	0.187233	8.55975	1.13113e-17	5.68656e-17
Col18a1	47925.1	1.60112	0.0233321	68.623	0	0
Smim3	638.405	1.5945	0.0906282	17.5939	2.74476e-69	4.49959e-68
Igsf9b	275.047	1.59204	0.174447	9.12622	7.09335e-20	3.84073e-19
Sh3rf3	616.046	1.5864	0.0949585	16.7063	1.18021e-62	1.75334e-61
Sema5a	3294.36	1.58301	0.0465363	34.0166	1.26496e-253	9.01013e-252
Mylk	1216.97	1.57105	0.0733369	21.4224	8.2577e-102	2.06746e-100
Ctgf	25819.4	1.56879	0.0231844	67.6659	0	0
Soga3	473.864	1.56374	0.103899	15.0506	3.41999e-51	4.15395e-50
Tnni1	109.206	1.55828	0.223996	6.95673	3.48256e-12	1.36546e-11
Adamts15	1072.58	1.54958	0.0723437	21.4197	8.75478e-102	2.18893e-100
Fras1	221.412	1.52454	0.150288	10.1441	3.51912e-24	2.21021e-23
Sgk1	10817.6	1.52212	0.0323805	47.0072	0	0
Myb	627.075	1.51433	0.100201	15.113	1.32938e-51	1.6374e-50
Slc36a4	346.447	1.51431	0.125274	12.088	1.22275e-33	1.00991e-32
Fst	3500.26	1.51159	0.0408319	37.0199	5.46968e-300	4.74133e-298
Dok7	122.845	1.50813	0.208626	7.22887	4.87021e-13	1.98624e-12
Il1r1	745.538	1.49854	0.0825053	18.1629	1.01511e-73	1.78002e-72
Glt1d1	197.124	1.49513	0.16231	9.2116	3.21291e-20	1.76672e-19
Snai1	459.812	1.47815	0.107782	13.7142	8.34483e-43	8.52434e-42
Sec16b	135.547	1.47553	0.212862	6.93187	4.15304e-12	1.62315e-11
Trim29	661.253	1.47138	0.0948977	15.5049	3.2162e-54	4.17108e-53
AK014660	3806.58	1.46611	0.0488167	30.033	3.63528e-198	1.99419e-196
Arl4c	6982.76	1.46132	0.0339628	43.0273	0	0
Fxyd5	485.627	1.45421	0.103019	14.116	3.02847e-45	3.26992e-44
Depdc7	2439.74	1.44775	0.051817	27.9397	8.7872e-172	4.00701e-170
Eva1c	444.25	1.44265	0.108696	13.2724	3.34747e-40	3.2514e-39
Slc35f1	323.029	1.43933	0.122741	11.7266	9.31504e-32	7.26889e-31
Ly6d	4365.9	1.43792	0.0411639	34.9315	2.47412e-267	1.8788e-265
Fam171a1	598.94	1.43616	0.0945491	15.1896	4.14686e-52	5.15607e-51
Tgfb3	12954.5	1.4337	0.0252528	56.7739	0	0
Deptor	2309.9	1.43102	0.0504547	28.3624	5.88093e-177	2.80711e-175
Pcyox1l	1278.33	1.43067	0.0663915	21.5489	5.42057e-103	1.38161e-101
AK020205	139.715	1.4281	0.191962	7.43949	1.01078e-13	4.26523e-13
Cyp26b1	687.925	1.42591	0.0869504	16.3991	1.94062e-60	2.79269e-59
Slc24a3	256.307	1.41876	0.151532	9.36278	7.76689e-21	4.34629e-20
Fbxl2	211.417	1.41844	0.165259	8.5831	9.23507e-18	4.66116e-17
Grhl3	1724.89	1.41495	0.057999	24.3961	1.87963e-131	6.25761e-130
Nav1	3740.17	1.41467	0.0398354	35.5129	3.11024e-276	2.47433e-274
BC018242	724.936	1.41426	0.0887025	15.9438	3.14566e-57	4.32046e-56
Casc4	2034.08	1.41124	0.0552524	25.5417	6.7959e-144	2.49278e-142
Sod3	121.261	1.40014	0.215226	6.50546	7.74557e-11	2.83208e-10
AK158038	128.763	1.39133	0.212145	6.55839	5.43901e-11	2.00587e-10
Btbd11	1217.27	1.38923	0.0657992	21.1131	6.02398e-99	1.47016e-97
Pmepa1	36693.5	1.38718	0.0259283	53.5005	0	0
Impact	650.208	1.38681	0.089617	15.4748	5.13133e-54	6.6314e-53
Zscan4b	110.277	1.38171	0.219119	6.30574	2.86825e-10	1.01307e-09
Lrch2	266.677	1.38013	0.133745	10.3191	5.77568e-25	3.74258e-24
Klra12	198.211	1.37569	0.162991	8.44025	3.16654e-17	1.56345e-16
Sdpr	3204.26	1.36841	0.0430583	31.7804	1.20652e-221	7.44034e-220
Tcp11l1	2215.9	1.36837	0.0515791	26.5296	4.41604e-155	1.7836e-153
AK163333	163.113	1.36306	0.175169	7.78141	7.17227e-15	3.19217e-14
Krt79	16996.5	1.35607	0.0231992	58.4534	0	0
Usp44	172.976	1.35468	0.16622	8.14989	3.64265e-16	1.7204e-15
AK088944	105.71	1.35305	0.239927	5.63942	1.70621e-08	5.39768e-08
Jag2	8183.12	1.35304	0.03259	41.517	0	0
Chst7	622.712	1.34882	0.108939	12.3815	3.29179e-35	2.86156e-34
Tgm5	390.469	1.34644	0.116616	11.5459	7.74397e-31	5.91976e-30
Slc39a13	2687.81	1.34408	0.0549039	24.4805	2.3819e-132	8.03159e-131
Cdh2	4184.68	1.34371	0.0404635	33.2079	8.28904e-242	5.60028e-240
Rerg	506.711	1.33558	0.104863	12.7364	3.70991e-37	3.39358e-36
Klra4	300.329	1.33475	0.136402	9.78548	1.29976e-22	7.71255e-22
Ctla2a	189.456	1.33335	0.156124	8.54031	1.33865e-17	6.71775e-17
Phldb1	6466.58	1.33054	0.0347134	38.3292	0	0
Brinp3	9723.85	1.32842	0.0295125	45.0122	0	0
Gm684	1675.04	1.32806	0.0578544	22.9552	1.30824e-116	3.80402e-115
Fam212b	482.387	1.3189	0.103728	12.715	4.88086e-37	4.44919e-36
Sdc1	37021.7	1.31133	0.0233854	56.0747	0	0
Dll1	4560.37	1.30877	0.0413726	31.6338	1.26771e-219	7.76558e-218
AK163440	39686.7	1.30869	0.114175	11.4621	2.04409e-30	1.5484e-29
Accn1/B830045N13Rik	1040.71	1.30793	0.0738487	17.711	3.44899e-70	5.72558e-69
Dcp1b	127.288	1.30561	0.194315	6.71903	1.82943e-11	6.91332e-11
Fzd3	1242.96	1.30384	0.0690358	18.8864	1.47442e-79	2.82833e-78
Zscan4f	164.549	1.303	0.185347	7.03006	2.06452e-12	8.18725e-12
Lpar1	125.085	1.29279	0.215745	5.99222	2.06996e-09	6.93647e-09
Tdpoz4	136.274	1.29219	0.193746	6.6695	2.56678e-11	9.64418e-11
Klra15	179.266	1.28385	0.171305	7.49453	6.65377e-14	2.82916e-13
Calhm2	449.554	1.28349	0.106298	12.0744	1.44148e-33	1.18737e-32
Klra18	335.146	1.28191	0.131099	9.77816	1.39733e-22	8.28078e-22
Rdh10	4005.19	1.28088	0.0456326	28.0693	2.32085e-173	1.0636e-171
Kcnk6	176.919	1.27368	0.165228	7.70863	1.27175e-14	5.60188e-14
Nagpa	1521.34	1.27211	0.0581764	21.8665	5.41427e-106	1.41534e-104
Sfn	17323.7	1.27101	0.0270624	46.9659	0	0
Apcdd1	174.724	1.26898	0.166942	7.60132	2.93132e-14	1.26869e-13
Gli1	630.98	1.26449	0.0927037	13.6401	2.31173e-42	2.3355e-41
Hmcn2	168.592	1.26428	0.197001	6.41766	1.38385e-10	4.98353e-10
Rab27a	765.808	1.26223	0.0800817	15.7618	5.69914e-56	7.60038e-55
Zfp862-ps	2155.74	1.26126	0.0504975	24.9767	1.09489e-137	3.86196e-136
Fzd9	299.725	1.2609	0.129005	9.77407	1.45487e-22	8.61903e-22
Ptprg	2211.4	1.25915	0.0556789	22.6145	3.12077e-113	8.76917e-112
Flrt2	779.342	1.25706	0.0840349	14.9588	1.36468e-50	1.64775e-49
Ephb2	211.916	1.2557	0.160451	7.82609	5.03294e-15	2.25751e-14
Snca	228.145	1.25336	0.149923	8.36004	6.26959e-17	3.061e-16
Klra22	151.733	1.24778	0.184324	6.76951	1.29216e-11	4.92964e-11
Rasa3	1886.87	1.24699	0.0584908	21.3194	7.49934e-101	1.86237e-99
Gpr161	598.022	1.24689	0.0990864	12.5839	2.58977e-36	2.31931e-35
Ankrd44	434.115	1.24687	0.109922	11.3432	8.01983e-30	5.98378e-29
Nav2	7526.8	1.2464	0.0408774	30.4912	3.41298e-204	1.9539e-202
Cacna2d1	1206.05	1.24549	0.0668463	18.6321	1.76409e-77	3.27792e-76
Ntn4	456.15	1.24547	0.115116	10.8193	2.78969e-27	1.94043e-26
Pnpla3	230.894	1.24351	0.153194	8.11725	4.76851e-16	2.23719e-15
Sema3c	3425.65	1.23816	0.0551876	22.4355	1.77164e-111	4.86658e-110
Lifr	3188.53	1.23708	0.0436245	28.3575	6.75824e-177	3.21752e-175
Sox11	576.43	1.23229	0.0966899	12.7448	3.3339e-37	3.05267e-36
Sema4f	776.214	1.22896	0.0816429	15.0528	3.30812e-51	4.02338e-50
Cdhr1	351.218	1.22779	0.119693	10.2579	1.09051e-24	6.97783e-24
Snord12	119.253	1.22508	0.20826	5.88249	4.0415e-09	1.33006e-08
Stard8	452.401	1.22038	0.1059	11.5238	1.00044e-30	7.62866e-30
Rbm38	964.082	1.21976	0.0852512	14.3078	1.955e-46	2.16037e-45
AK171952	759.703	1.2189	0.0833655	14.6211	2.05933e-48	2.39521e-47
Tnc	2412.48	1.21735	0.0526911	23.1036	4.26129e-118	1.25296e-116
Bpgm	2857.34	1.21594	0.0454599	26.7475	1.32185e-157	5.42224e-156
Slc35g1	903.999	1.21593	0.0763755	15.9204	4.57211e-57	6.25161e-56
Tchh	761.986	1.21531	0.0874638	13.895	6.794e-44	7.10605e-43
Fscn1	16026.8	1.20924	0.0324518	37.2626	6.62854e-304	5.82835e-302
Lfng	2686.49	1.20675	0.0530693	22.7391	1.84051e-114	5.25202e-113
Pdgfb	2227	1.20664	0.0518783	23.259	1.15388e-119	3.45356e-118
Cers6	358.277	1.20428	0.114858	10.485	1.01288e-25	6.71973e-25
Fbp1	166.059	1.20338	0.174521	6.89531	5.37456e-12	2.08724e-11
Cav1	14671.9	1.20259	0.0314386	38.2521	0	0
Wnk3	108.883	1.20059	0.21468	5.59246	2.23869e-08	7.02414e-08
BC100303	105.344	1.19995	0.217926	5.50624	3.66589e-08	1.13417e-07
Prss22	341.135	1.19979	0.122171	9.82052	9.18651e-23	5.48297e-22
Phlda3	7201.22	1.19628	0.0428233	27.9353	9.933e-172	4.51829e-170
Rgl1	816.756	1.19287	0.0850275	14.0292	1.03337e-44	1.10344e-43
B4galt4	366.133	1.19103	0.118026	10.0912	6.04197e-24	3.76257e-23
Adora2b	107.819	1.18878	0.20788	5.71857	1.07422e-08	3.44661e-08
Tpgs2	1606.62	1.18614	0.0584123	20.3063	1.13114e-91	2.49244e-90
Dtwd2	230.46	1.1845	0.146208	8.10147	5.42984e-16	2.54033e-15
BC057381	1781.75	1.18338	0.0560201	21.1243	4.75813e-99	1.16432e-97
Fam167a	1308.21	1.18124	0.0632352	18.6801	7.19112e-78	1.34437e-76
Ttc7b	233.554	1.17892	0.14685	8.02806	9.90268e-16	4.57815e-15
Paqr8	328.497	1.17619	0.128501	9.15309	5.53304e-20	3.00386e-19
Fermt1	4678.71	1.17584	0.0358098	32.8357	1.82069e-236	1.20356e-234
Map9	296.374	1.17312	0.13833	8.48061	2.24018e-17	1.11294e-16
Dido1	7668.3	1.1725	0.0332887	35.2221	9.183e-272	7.1205e-270
Fgf13	722.519	1.17126	0.0901687	12.9897	1.40019e-38	1.31617e-37
Rgs12	5453.07	1.1712	0.0331436	35.3372	1.57866e-273	1.23451e-271
Sema4a	1642.37	1.1692	0.0574082	20.3663	3.32628e-92	7.37358e-91
Pgap1	1001.16	1.16753	0.0842712	13.8544	1.19625e-43	1.24341e-42
Ndrg4	264.895	1.16412	0.140198	8.3034	1.01176e-16	4.89034e-16
Pear1	119.668	1.16108	0.21805	5.32483	1.01046e-07	3.03469e-07
Plau	750.298	1.16051	0.0841148	13.7968	2.66448e-43	2.74161e-42
D630045J12Rik	3346.06	1.15996	0.0448707	25.8511	2.36224e-147	9.02513e-146
Ccne2	1003.83	1.15807	0.0799707	14.4812	1.59316e-47	1.81173e-46
Mmd	1132.18	1.15578	0.067253	17.1855	3.40754e-66	5.35675e-65
Syt11	244.991	1.15328	0.142683	8.08282	6.32882e-16	2.95265e-15
Dock4	378.524	1.15296	0.118409	9.73704	2.0957e-22	1.23398e-21
Lamb1	10306	1.15185	0.0340107	33.8674	2.01565e-251	1.40309e-249
Adrb1	431.454	1.14967	0.119304	9.63647	5.60837e-22	3.25949e-21
Nradd	834.597	1.14689	0.0800397	14.329	1.44192e-46	1.59724e-45
Adamts5	176.933	1.14544	0.166401	6.88358	5.83677e-12	2.26339e-11
Zfp931	153.659	1.14303	0.177548	6.43786	1.21169e-10	4.38503e-10
Gm10222	52040.7	1.14222	0.111198	10.272	9.42332e-25	6.04652e-24
Vwa2	162.898	1.13781	0.172499	6.59601	4.2238e-11	1.56873e-10
Per2	944.788	1.13717	0.0987669	11.5137	1.12523e-30	8.56604e-30
Kif5a	181.761	1.13522	0.160643	7.06672	1.58642e-12	6.3199e-12
Lrrk1	3694.46	1.13087	0.0399489	28.308	2.75681e-176	1.30236e-174
Tspan13	1004.21	1.12999	0.0777168	14.5399	6.76831e-48	7.76897e-47
Oaf	185.212	1.12436	0.158389	7.09873	1.25907e-12	5.04315e-12
Thbs3	169.816	1.12001	0.171957	6.51332	7.35054e-11	2.69032e-10
Mrgbp	1355.61	1.11303	0.0625088	17.8059	6.36031e-71	1.07331e-69
Rps6ka2	528.901	1.10855	0.106645	10.3948	2.61952e-25	1.71741e-24
Hmga2	2589.24	1.10506	0.0472902	23.3675	9.14374e-121	2.77285e-119
Cytb	124910	1.10199	0.13699	8.04428	8.67508e-16	4.02073e-15
Kalrn	859.909	1.09871	0.0786529	13.9691	2.40651e-44	2.54018e-43
Kcnc3	728.053	1.09233	0.0963342	11.339	8.4146e-30	6.26814e-29
Bbs1	731.051	1.09182	0.0844244	12.9325	2.94948e-38	2.7598e-37
Atp6v0e2	1116.41	1.09163	0.0682279	15.9997	1.28295e-57	1.77804e-56
Rac3	4143.58	1.0916	0.0372606	29.2964	1.15166e-188	5.8626e-187
AK214641	1095.27	1.08965	0.0707415	15.4033	1.55618e-53	1.99011e-52
Grin1os	362.605	1.08945	0.123448	8.82514	1.0932e-18	5.70244e-18
Igsf9	5537.13	1.08823	0.0340967	31.916	1.60356e-223	1.01267e-221
Etohi1	612.792	1.08789	0.0910054	11.9542	6.17525e-33	4.99044e-32
Fam222a	170.447	1.08646	0.174264	6.23459	4.52974e-10	1.58317e-09
Rmdn2	128.638	1.07786	0.187352	5.7531	8.76228e-09	2.82896e-08
Gna14	133.719	1.07399	0.186494	5.75882	8.47039e-09	2.73761e-08
Grin1	321.291	1.07159	0.122236	8.76651	1.84289e-18	9.548e-18
Tspan9	4679.71	1.07022	0.0387211	27.6393	3.75684e-168	1.6636e-166
Jazf1	215.463	1.06614	0.151343	7.04456	1.86054e-12	7.3863e-12
AF357376	102.349	1.0649	0.226694	4.69751	2.63358e-06	7.0995e-06
Rab23	1731.59	1.0646	0.0643646	16.5401	1.88579e-61	2.75698e-60
Unc5c	201.9	1.05439	0.154877	6.80793	9.90139e-12	3.7987e-11
Camk2n1	309.343	1.05437	0.135092	7.80482	5.95843e-15	2.65966e-14
Dna2	1617.54	1.05386	0.0626312	16.8264	1.56283e-63	2.3677e-62
Ankrd29	497.448	1.05316	0.10957	9.61179	7.12951e-22	4.12789e-21
Elovl4	719.966	1.05258	0.0873422	12.0512	1.91118e-33	1.56793e-32
Creld1	179.558	1.05235	0.169438	6.21084	5.2702e-10	1.83325e-09
Sort1	7078.26	1.05031	0.0302913	34.6736	1.96896e-263	1.47688e-261
Lrp4	247.395	1.05017	0.14261	7.36393	1.78574e-13	7.438e-13
Cdk14	1876.63	1.05014	0.0617642	17.0024	7.88746e-65	1.21499e-63
Slc6a6	23459.7	1.04871	0.0243627	43.0455	0	0
Ccne1	1486.72	1.04489	0.0598002	17.473	2.30183e-68	3.73352e-67
Fgfr2	975.067	1.04275	0.0733357	14.2188	7.00069e-46	7.63965e-45
Eif5a2	466.348	1.0424	0.103951	10.0278	1.15078e-23	7.10139e-23
Thbs1	32904.9	1.0402	0.0249774	41.6455	0	0
Fut9	1727.26	1.03765	0.0564118	18.3942	1.46227e-75	2.62937e-74
Lphn1	4076.5	1.03493	0.0528849	19.5695	2.81207e-85	5.77402e-84
Ets1	5997.3	1.03313	0.0347367	29.7419	2.20916e-194	1.19055e-192
Eogt	2941.38	1.03128	0.0437125	23.5923	4.62244e-123	1.44467e-121
Bmp7	3085.7	1.03117	0.0442534	23.3015	4.27984e-120	1.28935e-118
Dynap	1450.58	1.02575	0.077544	13.228	6.04996e-40	5.85775e-39
C630043F03Rik	241.415	1.02237	0.143539	7.12257	1.05936e-12	4.25622e-12
Spats2l	4639.09	1.02084	0.0374736	27.2416	2.08807e-163	8.92383e-162
Dancr	281.4	1.01571	0.132842	7.64601	2.07304e-14	9.04041e-14
Mroh2a	612.25	1.01362	0.0884889	11.4548	2.22505e-30	1.68409e-29
Extl1	232.987	1.0109	0.159382	6.3426	2.25914e-10	8.024e-10
Abcc4	888.527	1.01019	0.0834278	12.1086	9.51112e-34	7.87678e-33
Mdn1	6652.17	1.00908	0.0938749	10.7492	5.9759e-27	4.1177e-26
Slc41a2	123.616	1.00726	0.21832	4.6137	3.95567e-06	1.04927e-05
Tmem86b	110.226	1.00397	0.21809	4.60347	4.15502e-06	1.10056e-05
Smim5	205.03	1.0035	0.148001	6.78033	1.19903e-11	4.58576e-11
Zfp239	923.036	1.00116	0.0748087	13.3829	7.60971e-41	7.45038e-40
Ttpal	3142.34	1.00098	0.0443965	22.5463	1.46098e-112	4.08032e-111
Zfp750	1647.82	-1.00149	0.0705738	-14.1907	1.04556e-45	1.13761e-44
Nampt	6468.61	-1.00329	0.0342165	-29.3218	5.4748e-189	2.81035e-187
Eif4ebp1	6162.54	-1.0035	0.0392589	-25.561	4.14098e-144	1.53116e-142
Sept5	3967.28	-1.0048	0.0393705	-25.5217	1.13359e-143	4.14978e-142
Sh3kbp1	2172.25	-1.00628	0.0490822	-20.5018	2.07267e-93	4.71404e-92
Zfp3	249.48	-1.00702	0.13766	-7.31525	2.56906e-13	1.06237e-12
Lap3	20844.2	-1.00712	0.0250997	-40.1247	0	0
Irf2	2137.89	-1.00762	0.0517128	-19.485	1.47304e-84	2.99779e-83
Col4a4	115.516	-1.00945	0.205152	-4.92049	8.63294e-07	2.41693e-06
Aaed1	768.283	-1.0097	0.0830289	-12.1608	5.02747e-34	4.19954e-33
Cobl	4209.15	-1.01016	0.0424538	-23.7943	3.82985e-125	1.21557e-123
Slc27a1	2694.54	-1.013	0.0437835	-23.1367	1.97947e-118	5.85776e-117
Maf1	2527.15	-1.01421	0.051042	-19.8701	7.38733e-88	1.56042e-86
IkappaB-zeta	205.843	-1.01432	0.153075	-6.62633	3.44126e-11	1.28354e-10
Atp1b1	5381.68	-1.01469	0.0355267	-28.5613	2.03411e-179	9.88912e-178
5031439G07Rik	10478.6	-1.01549	0.029399	-34.5416	1.90503e-261	1.41736e-259
Ccni	13752.9	-1.01866	0.0288906	-35.2593	2.47053e-272	1.92377e-270
Dusp10	223.518	-1.01987	0.147483	-6.91517	4.67303e-12	1.82095e-11
Parp3	2828.98	-1.02016	0.0518676	-19.6685	4.01124e-86	8.31992e-85
Slc6a9	1720.61	-1.0208	0.0559735	-18.2372	2.61686e-74	4.63742e-73
Tnfaip3	1406.87	-1.02086	0.0603914	-16.9041	4.19664e-64	6.39483e-63
Cd81	11276.7	-1.02138	0.025026	-40.8126	0	0
1700003D09Rik	437.71	-1.02199	0.113188	-9.02908	1.73117e-19	9.26971e-19
Nicn1	749.729	-1.02406	0.0863403	-11.8607	1.89414e-32	1.50396e-31
Ttc22	460.805	-1.02502	0.104318	-9.82585	8.71352e-23	5.20574e-22
Pik3ip1	670.192	-1.02552	0.0947681	-10.8214	2.72701e-27	1.89827e-26
Prss8	1778.64	-1.02776	0.0542285	-18.9524	4.21772e-80	8.15884e-79
Il1rap	4456.54	-1.02901	0.0388518	-26.4856	1.42123e-154	5.7151e-153
Arhgef4	434.169	-1.03115	0.113408	-9.09246	9.68207e-20	5.22701e-19
Plag1	213.351	-1.03193	0.148637	-6.94265	3.84821e-12	1.50625e-11
Plxdc2	674.513	-1.03329	0.0843605	-12.2485	1.71237e-34	1.44948e-33
AK139359	118.181	-1.03441	0.19298	-5.36019	8.31342e-08	2.51069e-07
Klk8	555.009	-1.03494	0.0996818	-10.3824	2.98047e-25	1.95058e-24
Tenc1	2705.26	-1.03533	0.0501933	-20.6268	1.5774e-94	3.65548e-93
Fam120c	829.71	-1.03596	0.0835499	-12.3993	2.63554e-35	2.2965e-34
Hyi	274.873	-1.03702	0.131893	-7.86259	3.76285e-15	1.70027e-14
Ssbp4	2771.2	-1.03758	0.0540917	-19.1819	5.2407e-82	1.03335e-80
Sptb	2012.04	-1.03885	0.0518151	-20.0492	2.04915e-89	4.41986e-88
Klf9	1449.11	-1.03914	0.0588482	-17.6581	8.82316e-70	1.4555e-68
Chst3	206.077	-1.0395	0.146489	-7.09613	1.28294e-12	5.13541e-12
Mfge8	23055.7	-1.04054	0.0233766	-44.5119	0	0
Notch4	106.215	-1.04068	0.202221	-5.14624	2.65765e-07	7.73635e-07
Mocos	1223.58	-1.0414	0.0673804	-15.4555	6.9281e-54	8.92206e-53
Nfe2l1	25440.9	-1.04316	0.0265364	-39.3104	0	0
Relb	1315.7	-1.04608	0.0635573	-16.4588	7.25123e-61	1.05174e-59
Sema4g	225.724	-1.04626	0.179536	-5.82757	5.62402e-09	1.83509e-08
Zfp296	942.273	-1.04694	0.0726399	-14.4127	4.30247e-47	4.82407e-46
Ucp2	46153.2	-1.04842	0.0256369	-40.8951	0	0
H6pd	2453.35	-1.0501	0.0462819	-22.6891	5.73673e-114	1.62943e-112
Smox	4947.69	-1.05095	0.0349366	-30.0816	8.42981e-199	4.63816e-197
Gm15401	163.712	-1.05222	0.172067	-6.11518	9.64495e-10	3.30373e-09
Hhat	220.426	-1.05257	0.156319	-6.73348	1.65654e-11	6.27803e-11
Gsap	1467.56	-1.05382	0.0657641	-16.0242	8.65656e-58	1.20243e-56
Abcb9	294.788	-1.05391	0.130867	-8.05328	8.06042e-16	3.73962e-15
Shroom3	5581.82	-1.05459	0.041459	-25.4368	9.87391e-143	3.58602e-141
Rras	2423.92	-1.05465	0.0454172	-23.2215	2.76492e-119	8.24853e-118
Muc15	2022.28	-1.05521	0.0553653	-19.0591	5.52542e-81	1.08022e-79
Il34	1124.71	-1.0555	0.0748387	-14.1036	3.6064e-45	3.8848e-44
Agtrap	2302.71	-1.05755	0.0529064	-19.9891	6.85058e-89	1.46558e-87
Cgnl1	5476.76	-1.05758	0.0376672	-28.077	1.87318e-173	8.62741e-172
Ppp1r15a	1162.08	-1.05766	0.0638734	-16.5587	1.38651e-61	2.03351e-60
Acacb	180.826	-1.05794	0.159706	-6.62429	3.48925e-11	1.30118e-10
Gpt2	4077.94	-1.05841	0.0456384	-23.1913	5.56831e-119	1.65849e-117
Paqr7	566.26	-1.05861	0.0905075	-11.6964	1.33009e-31	1.03397e-30
Galk2	1543.7	-1.05954	0.0607964	-17.4276	5.08952e-68	8.23328e-67
Marc2	3731.56	-1.06014	0.0380998	-27.8254	2.13779e-170	9.60542e-169
Pdlim2	2455.17	-1.0639	0.0568401	-18.7174	3.57152e-78	6.71102e-77
Osbpl7	1428.7	-1.06549	0.0731951	-14.5569	5.27973e-48	6.07549e-47
Tcf7l1	1196.94	-1.06603	0.0673344	-15.8319	1.87596e-56	2.53302e-55
Cd38	113.52	-1.06615	0.20889	-5.10389	3.32741e-07	9.61896e-07
Smtnl2	325.909	-1.06772	0.126333	-8.45165	2.87205e-17	1.4234e-16
Mmp15	2608.36	-1.06934	0.0522822	-20.4533	5.61368e-93	1.26116e-91
Ugcg	506.657	-1.06951	0.104702	-10.2148	1.7025e-24	1.08184e-23
Serpina3g	149.401	-1.06977	0.175211	-6.10559	1.02424e-09	3.50056e-09
Slc15a2	1161.45	-1.071	0.0893183	-11.9908	3.97002e-33	3.23105e-32
Fgd3	472.225	-1.07141	0.104684	-10.2348	1.38542e-24	8.82799e-24
Shisa5	6479.8	-1.07244	0.0380918	-28.1542	2.13151e-174	9.89158e-173
AK080173	177.279	-1.07331	0.179029	-5.99516	2.03289e-09	6.81474e-09
Klf11	809.662	-1.07346	0.087265	-12.3012	8.92662e-35	7.64776e-34
Lzts2	9827.46	-1.0742	0.031335	-34.2812	1.49777e-257	1.09659e-255
Thsd4	2399.5	-1.0756	0.0485384	-22.1597	8.40756e-109	2.26548e-107
AK018679	1223.05	-1.07566	0.0679214	-15.8368	1.73432e-56	2.34522e-55
Gm20319	807.436	-1.07877	0.0796732	-13.5399	9.09307e-42	9.10148e-41
Znfx1	6568.67	-1.08694	0.0357267	-30.4237	2.66887e-203	1.5091e-201
Smim14	2217.63	-1.09037	0.049247	-22.1408	1.27997e-108	3.42887e-107
Col4a2	11587.7	-1.09179	0.0271292	-40.2439	0	0
Ddr2	102.392	-1.09278	0.221936	-4.92384	8.48633e-07	2.37988e-06
Rhoq	6718.32	-1.0951	0.0332509	-32.9346	7.04029e-238	4.70471e-236
Nup210l	193.201	-1.09523	0.170782	-6.413	1.42683e-10	5.13228e-10
Dmrta2	861.637	-1.09957	0.0880971	-12.4813	9.44197e-36	8.33406e-35
Spp1	119263	-1.10067	0.0231931	-47.4566	0	0
Fbp2	164.581	-1.10081	0.175611	-6.26848	3.64599e-10	1.28112e-09
Vipr1	1561.67	-1.1015	0.0620918	-17.7399	2.06294e-70	3.44955e-69
Nudt13	583.629	-1.10186	0.0934164	-11.7951	4.13591e-32	3.25924e-31
Lgals8	2332.04	-1.1025	0.052437	-21.0253	3.84969e-98	9.32091e-97
Calcoco1	2214.98	-1.10456	0.0524666	-21.0526	2.16557e-98	5.2641e-97
Barx2	2153.39	-1.10691	0.0663953	-16.6716	2.11016e-62	3.12478e-61
Prkcg	254.926	-1.10726	0.156919	-7.05629	1.71008e-12	6.80366e-12
Atp13a4	111.944	-1.10746	0.226878	-4.88129	1.05396e-06	2.92887e-06
Them6	1089.81	-1.10867	0.071005	-15.614	5.84508e-55	7.68348e-54
Mtmr9	1629.31	-1.10871	0.0553094	-20.0456	2.20565e-89	4.75185e-88
Gipc2	129.513	-1.10913	0.188852	-5.87303	4.27893e-09	1.40518e-08
Slc45a3	1653.88	-1.11126	0.0551479	-20.1505	2.66226e-90	5.79672e-89
Srrm4	129.099	-1.11154	0.188685	-5.89098	3.83916e-09	1.26506e-08
Cd47	2329.34	-1.11525	0.0546733	-20.3984	1.72948e-92	3.85245e-91
Dsc2	1457.66	-1.11698	0.0630308	-17.7211	2.88075e-70	4.80396e-69
Oas1c	327.723	-1.11843	0.122163	-9.15522	5.42449e-20	2.94667e-19
AK184064	254.122	-1.11859	0.138478	-8.07777	6.5962e-16	3.07505e-15
Lpin1	1692.11	-1.11867	0.054631	-20.4768	3.46629e-93	7.84482e-92
Trim17	647.844	-1.1187	0.0911603	-12.2717	1.28463e-34	1.09447e-33
Pros1	575.2	-1.11897	0.0969736	-11.5389	8.3967e-31	6.41339e-30
Grina	5273.62	-1.11983	0.0345944	-32.3702	7.2114e-230	4.64996e-228
Dbn1	1133.87	-1.12047	0.0844666	-13.2652	3.68469e-40	3.57607e-39
Matn4	580.169	-1.12318	0.0897162	-12.5192	5.86178e-36	5.21151e-35
Rarb	157.397	-1.12447	0.189646	-5.92929	3.04242e-09	1.00776e-08
Exph5	137.572	-1.12452	0.182392	-6.16541	7.02987e-10	2.42698e-09
Cdkn1a	1137.81	-1.12634	0.0670326	-16.8028	2.32632e-63	3.50992e-62
Rasgef1b	100.472	-1.12779	0.234118	-4.81718	1.45603e-06	4.00142e-06
Rassf6	998.725	-1.12889	0.0727262	-15.5225	2.44404e-54	3.17864e-53
Fxyd2	220.152	-1.13168	0.149782	-7.55552	4.17202e-14	1.79008e-13
Slc8b1	2344.61	-1.13324	0.0485218	-23.3554	1.21581e-120	3.68087e-119
Enpp3	329.869	-1.13468	0.118575	-9.56928	1.0765e-21	6.18601e-21
Fam83a	2662.32	-1.13585	0.0475764	-23.8742	5.67843e-126	1.82116e-124
Stbd1	1947.65	-1.13689	0.0550643	-20.6466	1.04669e-94	2.4441e-93
Insl6	187.606	-1.13779	0.179836	-6.32685	2.50213e-10	8.86649e-10
Meis3	133.105	-1.13781	0.191245	-5.94951	2.68941e-09	8.94863e-09
Rpl22l1	1060.25	-1.1412	0.0748838	-15.2396	1.93185e-52	2.41672e-51
Lipa	1909.78	-1.14254	0.0533312	-21.4234	8.08275e-102	2.02642e-100
Btn1a1	402.985	-1.14482	0.114746	-9.97699	1.92213e-23	1.17469e-22
Fam107a	190.818	-1.14712	0.182359	-6.29041	3.16624e-10	1.11489e-09
Samhd1	15464.2	-1.14841	0.0243167	-47.2274	0	0
Pkn1	2727.53	-1.14876	0.0482925	-23.7875	4.49985e-125	1.42575e-123
Tjp3	3472.59	-1.1492	0.0454136	-25.3052	2.80293e-141	1.00999e-139
Sigirr	1304.03	-1.15076	0.0633378	-18.1686	9.14585e-74	1.60528e-72
Acot2	1180.19	-1.1524	0.0661404	-17.4236	5.46156e-68	8.81961e-67
Klhl13	522.066	-1.15367	0.0955243	-12.0773	1.39291e-33	1.14839e-32
AK219146	336.901	-1.15428	0.117421	-9.83027	8.33963e-23	4.98885e-22
Ttll10	153.857	-1.15474	0.190608	-6.05821	1.37642e-09	4.66946e-09
Trim25	10218.7	-1.15765	0.0341601	-33.889	9.68767e-252	6.76921e-250
Prkd2	2150.57	-1.15868	0.0517176	-22.4041	3.5919e-111	9.82266e-110
Lrrc51	274.394	-1.15873	0.129877	-8.92171	4.59144e-19	2.41629e-18
Ccng2	3289.62	-1.15888	0.042226	-27.4448	8.01883e-166	3.48374e-164
Apobec3	1781.61	-1.15973	0.0560887	-20.6767	5.61112e-95	1.32199e-93
Rnf122	1063.9	-1.15976	0.0768463	-15.0919	1.8306e-51	2.24722e-50
St8sia6	853.702	-1.16084	0.080152	-14.483	1.55173e-47	1.76571e-46
Pdgfrl	751.958	-1.16099	0.0804412	-14.4327	3.22094e-47	3.63359e-46
Acpp	1459.26	-1.16199	0.0601648	-19.3135	4.13389e-83	8.27544e-82
Sat1	4775.17	-1.16256	0.0426641	-27.2491	1.70457e-163	7.30185e-162
Pvr	1970.13	-1.16347	0.0518187	-22.4526	1.20611e-111	3.33303e-110
Csrnp1	1227.92	-1.164	0.0736291	-15.809	2.69638e-56	3.62218e-55
Pnpla2	6552.67	-1.16449	0.0347163	-33.543	1.13988e-246	7.75839e-245
Tc2n	876.104	-1.16734	0.0768765	-15.1846	4.4747e-52	5.55618e-51
Gstm1	236.686	-1.17081	0.138392	-8.46009	2.67171e-17	1.32483e-16
Dexi	1619.45	-1.17575	0.0583545	-20.1484	2.77842e-90	6.04249e-89
Tacc1	470.994	-1.17698	0.108485	-10.8492	2.01199e-27	1.40641e-26
Mir7678	614.36	-1.18701	0.0904105	-13.1291	2.24173e-39	2.14118e-38
Tor3a	4503.54	-1.19005	0.0436208	-27.2818	6.9835e-164	2.9985e-162
Ankrd37	337.154	-1.19053	0.131755	-9.03594	1.62603e-19	8.71183e-19
AK082264	157.52	-1.19085	0.191297	-6.22512	4.81175e-10	1.67758e-09
Nfkbia	3066.96	-1.1924	0.0455486	-26.1787	4.64034e-151	1.81437e-149
Psmg4	675.27	-1.19434	0.0922126	-12.952	2.29007e-38	2.14499e-37
Slpi	3745.48	-1.19444	0.0392915	-30.3995	5.57445e-203	3.14238e-201
Ano9	822.88	-1.19463	0.193439	-6.17578	6.58394e-10	2.27902e-09
AK042797	354.113	-1.19681	0.121077	-9.88474	4.84842e-23	2.91938e-22
Ccser1	464.307	-1.19778	0.108068	-11.0836	1.50748e-28	1.09368e-27
Zfp764	181.386	-1.19811	0.164703	-7.27434	3.48125e-13	1.42897e-12
Wisp2	282.896	-1.20246	0.129814	-9.26292	1.98913e-20	1.10004e-19
Spry4	200.227	-1.2025	0.152125	-7.90471	2.68549e-15	1.22126e-14
Ccdc65	110.314	-1.2031	0.210946	-5.70337	1.17459e-08	3.75792e-08
4732471J01Rik	659.28	-1.20419	0.0855706	-14.0725	5.60567e-45	5.99624e-44
Pgf	2436.11	-1.20536	0.0579865	-20.7869	5.68375e-96	1.34774e-94
Myh14	9141.39	-1.20536	0.0342699	-35.1726	5.24328e-271	4.03162e-269
Crem	435.522	-1.21189	0.110657	-10.9518	6.51461e-28	4.62057e-27
Gtpbp2	4451.54	-1.21308	0.0476768	-25.4439	8.25426e-143	3.01568e-141
Zscan2	243.235	-1.21365	0.151586	-8.00636	1.18151e-15	5.45133e-15
Hist3h2a	676.188	-1.21419	0.091803	-13.226	6.2069e-40	6.00338e-39
Nudt11	170.245	-1.21484	0.179037	-6.7854	1.15767e-11	4.43035e-11
Ppfibp2	1320.28	-1.21533	0.0724883	-16.7659	4.33098e-63	6.51846e-62
Maff	775.035	-1.21828	0.0820585	-14.8465	7.33317e-50	8.73374e-49
Lrp2bp	128.913	-1.22027	0.198183	-6.15731	7.39924e-10	2.54875e-09
Adrb2	107.248	-1.22089	0.222542	-5.48613	4.10828e-08	1.26802e-07
Tgfb2	787.376	-1.22147	0.082014	-14.8934	3.63555e-50	4.35816e-49
Ogfrl1	1447.77	-1.22178	0.0638991	-19.1204	1.70857e-81	3.35452e-80
Ptpn6	653.098	-1.22185	0.0903283	-13.5267	1.08778e-41	1.08642e-40
Zfp580	117.432	-1.2219	0.239435	-5.10324	3.33885e-07	9.64598e-07
Slc38a1	646.439	-1.22404	0.0868987	-14.0858	4.64311e-45	4.98693e-44
Steap2	776.236	-1.22478	0.0873807	-14.0166	1.23373e-44	1.31586e-43
Prelp	145.716	-1.22479	0.178774	-6.85101	7.33289e-12	2.83162e-11
Lipe	1690.41	-1.2278	0.058981	-20.8169	3.04313e-96	7.244e-95
Alox5ap	185.706	-1.22833	0.161443	-7.60847	2.77352e-14	1.20181e-13
Brdt	141.224	-1.22889	0.203017	-6.05311	1.42073e-09	4.81178e-09
Kank4	668.141	-1.22933	0.0931312	-13.2	8.77884e-40	8.46425e-39
Obsl1	439.055	-1.22952	0.105618	-11.6412	2.54386e-31	1.96422e-30
Tor4a	1395.6	-1.22958	0.0612697	-20.0682	1.39899e-89	3.02106e-88
Crebrf	456.884	-1.22963	0.118316	-10.3928	2.67435e-25	1.75211e-24
Gab2	714.385	-1.23362	0.0847735	-14.552	5.67069e-48	6.52129e-47
Hist3h2ba	116.179	-1.23513	0.21304	-5.79765	6.72497e-09	2.18464e-08
C4a	128.219	-1.2364	0.195548	-6.32272	2.57002e-10	9.09829e-10
1700001O22Rik	166.568	-1.23872	0.165424	-7.48818	6.98351e-14	2.9673e-13
Mvp	6104.93	-1.24007	0.0325521	-38.0949	0	0
Rora	238.508	-1.24129	0.15842	-7.83545	4.67172e-15	2.09959e-14
Sema3b	102.073	-1.24352	0.255416	-4.86861	1.12384e-06	3.1174e-06
Flot1	3296.85	-1.24364	0.042442	-29.3021	9.75412e-189	4.97921e-187
Tmem53	188.209	-1.24447	0.168997	-7.36387	1.78649e-13	7.43945e-13
Leprel4	468.586	-1.25007	0.110224	-11.3412	8.20383e-30	6.11609e-29
Angptl4	2815.85	-1.25512	0.107152	-11.7135	1.08693e-31	8.47094e-31
Nudt18	1085.31	-1.25578	0.0765026	-16.4149	1.4971e-60	2.16461e-59
Fam211a	654.299	-1.25645	0.087365	-14.3816	6.75467e-47	7.55052e-46
Gimap9	147.299	-1.26064	0.179934	-7.00616	2.44956e-12	9.67454e-12
Zfpm2	569.654	-1.26206	0.0993158	-12.7075	5.36911e-37	4.87973e-36
Pfkp	9604.11	-1.27404	0.0289941	-43.9413	0	0
Elavl2	174.664	-1.27799	0.175683	-7.27442	3.47914e-13	1.42842e-12
Jund	10185.8	-1.27836	0.0406152	-31.4748	1.92291e-217	1.17011e-215
Chst5	112.939	-1.28036	0.237696	-5.38654	7.18289e-08	2.1811e-07
Samd12	156.015	-1.28603	0.172769	-7.44364	9.79483e-14	4.13602e-13
C1qtnf4	102.094	-1.28888	0.217255	-5.93258	2.98212e-09	9.885e-09
Kctd14	490.618	-1.28969	0.107643	-11.9811	4.46107e-33	3.62748e-32
Blvrb	611.442	-1.29031	0.105268	-12.2574	1.53379e-34	1.30071e-33
Wfdc18	18828	-1.29038	0.0259333	-49.7576	0	0
Npdc1	2280.14	-1.29331	0.0540906	-23.91	2.41e-126	7.75631e-125
BC099611	273.25	-1.29496	0.141227	-9.16931	4.76047e-20	2.59363e-19
Fam115c	3930.06	-1.29528	0.0434343	-29.8215	2.0537e-195	1.1133e-193
Ell3	566.254	-1.29786	0.091712	-14.1514	1.83009e-45	1.98066e-44
AB347501	297.861	-1.2988	0.147423	-8.80999	1.25158e-18	6.51199e-18
Clmn	6161.23	-1.29905	0.0380858	-34.1086	5.49416e-255	3.97505e-253
Slc34a2	299.101	-1.30034	0.130848	-9.93785	2.84896e-23	1.73305e-22
Chchd10	1324.22	-1.30369	0.063703	-20.4651	4.41216e-93	9.94874e-92
Vwa5a	4023.09	-1.30393	0.0447627	-29.1299	1.50235e-186	7.58483e-185
Edil3	103.967	-1.30654	0.22088	-5.91515	3.31573e-09	1.09612e-08
Cyp39a1	702.952	-1.30907	0.0955886	-13.6948	1.09093e-42	1.11069e-41
Cmtm3	198.076	-1.30911	0.155885	-8.39791	4.54485e-17	2.2296e-16
Myadm	15046.4	-1.31267	0.0261185	-50.2583	0	0
Spata6	1468.57	-1.31471	0.0600571	-21.891	3.1627e-106	8.31487e-105
Lrfn1	144.133	-1.32225	0.187103	-7.06696	1.58362e-12	6.3101e-12
Adck4	1533.54	-1.32468	0.0611873	-21.6496	6.13751e-104	1.57747e-102
9530082P21Rik	1408.3	-1.32502	0.0641237	-20.6636	7.37225e-95	1.72806e-93
Mlycd	410.195	-1.32517	0.11116	-11.9213	9.16531e-33	7.36149e-32
Whamm	1085.97	-1.32766	0.0692618	-19.1687	6.76011e-82	1.33009e-80
Eepd1	218.356	-1.33101	0.153311	-8.68178	3.8963e-18	1.9945e-17
Tdrkh	652.204	-1.33241	0.0857842	-15.5321	2.10297e-54	2.74087e-53
Plekho2	858.297	-1.33273	0.074977	-17.7752	1.10091e-70	1.85101e-69
Angptl6	103.396	-1.33605	0.208333	-6.41305	1.42638e-10	5.13167e-10
Col9a1	3110.05	-1.33729	0.0468704	-28.5317	4.74304e-179	2.29981e-177
Eno2	149.946	-1.33737	0.178563	-7.48964	6.90604e-14	2.93575e-13
Paox	252.221	-1.33854	0.151432	-8.8392	9.64077e-19	5.03605e-18
C1ra	423.192	-1.3393	0.117534	-11.3949	4.43085e-30	3.32621e-29
Eda	118.724	-1.34205	0.221445	-6.06041	1.35775e-09	4.60784e-09
Ccdc141	1787.27	-1.34462	0.0551382	-24.3864	2.38456e-131	7.92423e-130
Mal2	2216.85	-1.34465	0.0501596	-26.8074	2.65063e-158	1.09217e-156
Pnrc1	2107.95	-1.34581	0.0528951	-25.443	8.44685e-143	3.07992e-141
Plat	1135.53	-1.34582	0.0723369	-18.6049	2.9345e-77	5.41438e-76
Rnf19b	7480.52	-1.34668	0.0371626	-36.2376	1.55838e-287	1.29002e-285
9130230L23Rik	129.861	-1.34691	0.192421	-6.99981	2.56304e-12	1.01097e-11
Ace	322.984	-1.34781	0.13323	-10.1164	4.6722e-24	2.91846e-23
Slc1a2	291.703	-1.3486	0.136217	-9.90044	4.14427e-23	2.50195e-22
Rnf135	676.491	-1.35098	0.0885091	-15.2637	1.33451e-52	1.67401e-51
Elf3	1980.87	-1.35127	0.0510917	-26.4479	3.85728e-154	1.53431e-152
Gm15421	1775.43	-1.35322	0.0578058	-23.4098	3.39833e-121	1.03739e-119
Fam46a	374.188	-1.3573	0.113114	-11.9994	3.57863e-33	2.9151e-32
Dab2	946.208	-1.36067	0.0734191	-18.533	1.11916e-76	2.05257e-75
Zfp365	287.995	-1.36118	0.144378	-9.42793	4.18276e-21	2.35859e-20
Synm	1306.89	-1.36338	0.0696019	-19.5882	1.9479e-85	4.01306e-84
Wdr31	128.119	-1.36489	0.196991	-6.92867	4.2481e-12	1.65854e-11
Pvrl2	2451.25	-1.36602	0.0503652	-27.1223	5.3728e-162	2.26459e-160
Ddit4	31363.8	-1.36635	0.0238185	-57.365	0	0
Isg20	2397.18	-1.36915	0.0504399	-27.1443	2.95991e-162	1.25332e-160
Eif2ak2	4782.47	-1.37002	0.0361093	-37.941	0	0
Thra	1190.39	-1.37118	0.0701994	-19.5327	5.79513e-85	1.18594e-83
Bbox1	384.295	-1.37469	0.114442	-12.0122	3.06628e-33	2.50107e-32
Lcn2	49862	-1.37672	0.0213447	-64.4992	0	0
Ddx58	7605.31	-1.38294	0.0355339	-38.9189	0	0
Arhgef9	188.566	-1.38314	0.161903	-8.54299	1.30797e-17	6.5656e-17
Gkap1	340.457	-1.38357	0.117207	-11.8044	3.70204e-32	2.9211e-31
Klhl22	2267.07	-1.38397	0.0503513	-27.4864	2.55619e-166	1.1158e-164
Sqstm1	14310.8	-1.38503	0.0250847	-55.214	0	0
Mov10	4383.53	-1.39008	0.0388087	-35.8188	5.63354e-281	4.54068e-279
Tmc4	4551.93	-1.39213	0.0439098	-31.7044	1.35238e-220	8.31191e-219
Nrk	358.026	-1.39243	0.118365	-11.7639	5.98962e-32	4.69788e-31
Apobec1	803.914	-1.39434	0.0782548	-17.8179	5.13126e-71	8.66702e-70
Slfn9	3152.68	-1.39528	0.0422497	-33.0246	3.60752e-239	2.4284e-237
Wdtc1	8976.44	-1.39768	0.0294099	-47.524	0	0
Ankrd22	626.129	-1.39917	0.0938524	-14.9082	2.91527e-50	3.50156e-49
Nub1	9995.61	-1.39984	0.0329932	-42.4282	0	0
Blnk	353.722	-1.40582	0.122569	-11.4697	1.87338e-30	1.41967e-29
Gm14137	434.669	-1.40958	0.112889	-12.4864	8.85693e-36	7.82519e-35
Nucb2	1972.59	-1.41076	0.0617946	-22.8298	2.31807e-115	6.68747e-114
Tst	1079.54	-1.41434	0.0691236	-20.461	4.79144e-93	1.07907e-91
Zfp667	332.279	-1.41525	0.126919	-11.1508	7.09855e-29	5.18688e-28
Sox6	574.744	-1.42135	0.0968143	-14.6812	8.50955e-49	9.96686e-48
Nes	4705.08	-1.42307	0.0363288	-39.1718	0	0
2210016F16Rik	695.344	-1.42504	0.0902127	-15.7964	3.29379e-56	4.41825e-55
Zfr2	164.361	-1.429	0.182349	-7.83664	4.62781e-15	2.08087e-14
2410006H16Rik	2890.86	-1.42972	0.0584274	-24.47	3.08572e-132	1.03668e-130
Plscr2	368.148	-1.43822	0.121921	-11.7964	4.07339e-32	3.21136e-31
Aass	316.22	-1.4421	0.127084	-11.3476	7.6227e-30	5.69032e-29
Padi4	1596.55	-1.44332	0.0574459	-25.1249	2.65675e-139	9.42531e-138
Pde9a	258.294	-1.4453	0.14339	-10.0795	6.80569e-24	4.22242e-23
Arrdc4	1424.19	-1.4476	0.0626928	-23.0904	5.78654e-118	1.69871e-116
Kank3	152.83	-1.44838	0.182984	-7.9153	2.46652e-15	1.12447e-14
Sytl1	408.613	-1.44861	0.117894	-12.2873	1.05929e-34	9.05845e-34
Krt18	24768.1	-1.44937	0.0295898	-48.9823	0	0
Nfe2l3	1846.48	-1.45024	0.055241	-26.253	6.61236e-152	2.60204e-150
Papln	6001.57	-1.45519	0.0428264	-33.9789	4.56683e-253	3.2155e-251
Smagp	192.33	-1.45712	0.15489	-9.40742	5.08451e-21	2.86006e-20
Uap1l1	884.884	-1.45731	0.0877475	-16.6079	6.10476e-62	8.98935e-61
Srgap3	1396.32	-1.4592	0.0672727	-21.6909	2.50245e-104	6.46801e-103
Bbc3	691.834	-1.4628	0.0860631	-16.9969	8.66104e-65	1.33303e-63
Ptgr1	1026.82	-1.46391	0.0725362	-20.1818	1.41414e-90	3.09376e-89
Plin2	18682.6	-1.46564	0.0335241	-43.7189	0	0
Tmem98	965.446	-1.46665	0.0759905	-19.3004	5.32919e-83	1.06451e-81
Tmem106a	1019.78	-1.46669	0.0706538	-20.7588	1.02016e-95	2.4159e-94
Fam110b	134.74	-1.46682	0.202841	-7.23138	4.7811e-13	1.95033e-12
Col11a2	175.97	-1.46788	0.180517	-8.13153	4.23915e-16	1.99597e-15
Ptges	267.809	-1.47056	0.150087	-9.79803	1.14802e-22	6.82977e-22
2610528J11Rik	559.345	-1.47185	0.105061	-14.0095	1.36355e-44	1.45095e-43
Zfp109	203.079	-1.47431	0.151527	-9.72966	2.25354e-22	1.32608e-21
Pck2	6314.92	-1.47594	0.0375441	-39.3122	0	0
Asap3	585.034	-1.48019	0.112344	-13.1756	1.21294e-39	1.16702e-38
Arrdc3	1968.41	-1.4859	0.0589139	-25.2216	2.32269e-140	8.28816e-139
Tnfsf12Tnfsf13	498.586	-1.49063	0.103445	-14.4098	4.48991e-47	5.03116e-46
1110038F14Rik	1967.17	-1.49356	0.0540395	-27.6382	3.86556e-168	1.70354e-166
Ttpa	256.628	-1.49493	0.142773	-10.4707	1.17784e-25	7.80007e-25
AK041328	113.203	-1.49851	0.215942	-6.9394	3.93781e-12	1.54001e-11
Mt2	11611.5	-1.50014	0.0328888	-45.6125	0	0
Apbb1	264.096	-1.50193	0.139988	-10.729	7.44205e-27	5.10498e-26
Tmem173	671.198	-1.50221	0.0885083	-16.9726	1.31097e-64	2.011e-63
Tnfsf13	601.678	-1.50291	0.0926835	-16.2155	3.91591e-59	5.53134e-58
6330419J24Rik	116.598	-1.50533	0.19965	-7.53985	4.70501e-14	2.01313e-13
Fut1	252.043	-1.50631	0.151584	-9.93707	2.87142e-23	1.74556e-22
Rhov	212.519	-1.50966	0.155378	-9.71604	2.57608e-22	1.51152e-21
Aldh3b1	486.432	-1.51119	0.109782	-13.7654	4.11699e-43	4.22434e-42
Samd14	277.09	-1.51508	0.132863	-11.4033	4.0262e-30	3.02739e-29
Myl6b	500.841	-1.5178	0.0994994	-15.2544	1.53953e-52	1.92856e-51
C1rb	134.363	-1.52282	0.189575	-8.03283	9.52508e-16	4.40691e-15
Lif	3432.38	-1.52399	0.0448119	-34.0086	1.66246e-253	1.17958e-251
Hspb2	233.147	-1.52649	0.157494	-9.69236	3.24919e-22	1.90039e-21
Rhobtb1	177.952	-1.52658	0.166839	-9.15001	5.69306e-20	3.088e-19
Ust	149.747	-1.52879	0.178748	-8.5528	1.20138e-17	6.03382e-17
Gem	182.785	-1.52932	0.170875	-8.94993	3.5572e-19	1.88063e-18
Atp2c2	2150.72	-1.53028	0.0510856	-29.9552	3.76924e-197	2.05541e-195
Ccdc129	283.738	-1.5359	0.141571	-10.849	2.01644e-27	1.40898e-26
Ppp1r26	432.63	-1.53682	0.105202	-14.6083	2.48527e-48	2.88514e-47
Lhpp	188.922	-1.53984	0.157647	-9.7676	1.55082e-22	9.17857e-22
Mpped2	219.641	-1.54052	0.149215	-10.3241	5.48037e-25	3.55248e-24
AK044300	212.695	-1.54248	0.154219	-10.0019	1.49523e-23	9.18068e-23
Cldn23	370.24	-1.54327	0.118192	-13.0573	5.77547e-39	5.47374e-38
1700019G17Rik	180.546	-1.54382	0.17275	-8.9367	4.00948e-19	2.1167e-18
Trib3	7214.93	-1.54675	0.0410516	-37.6782	0	0
Gas7	328.811	-1.54998	0.144713	-10.7107	9.06734e-27	6.20367e-26
Glrx	2413.57	-1.55103	0.0532088	-29.1498	8.40433e-187	4.25472e-185
Abca1	182.945	-1.5522	0.198637	-7.81425	5.52899e-15	2.47173e-14
Mlkl	5037.84	-1.56141	0.0379741	-41.1178	0	0
B3gnt3	1547.31	-1.56213	0.0610044	-25.6068	1.28087e-144	4.76487e-143
Irak2	957.383	-1.56833	0.075681	-20.7229	2.15446e-95	5.09555e-94
AK209885	445.498	-1.57271	0.108445	-14.5024	1.17045e-47	1.33765e-46
Fam213a	1240.35	-1.57362	0.0837147	-18.7974	7.92405e-79	1.5059e-77
Noxo1	1722.06	-1.57377	0.0578255	-27.2159	4.21567e-163	1.79332e-161
Slc5a8	3661.96	-1.57537	0.0403634	-39.0297	0	0
Tceal8	573.717	-1.57694	0.0968814	-16.2771	1.436e-59	2.03308e-58
Vcan	3161.44	-1.58046	0.0480241	-32.9098	1.59346e-237	1.06098e-235
Eif4e3	729.669	-1.58355	0.0829016	-19.1016	2.45074e-81	4.80653e-80
Prkcdbp	2329.82	-1.5897	0.0534637	-29.7342	2.77356e-194	1.49034e-192
Vegfa	3977.37	-1.5909	0.0423892	-37.5306	0	0
Chpt1	1617.82	-1.59473	0.0591983	-26.9387	7.72924e-160	3.19911e-158
Cd200	10463.6	-1.5963	0.030835	-51.769	0	0
Tuba8	431.578	-1.59713	0.110747	-14.4214	3.79676e-47	4.27007e-46
Vtcn1	973.365	-1.59844	0.0740499	-21.586	2.4336e-103	6.22873e-102
Plekha4	101.887	-1.59992	0.224333	-7.1319	9.89929e-13	3.98596e-12
Ier3	4623.5	-1.60025	0.0386885	-41.3625	0	0
Ccdc68	490.398	-1.60193	0.125706	-12.7434	3.39203e-37	3.10435e-36
Lyn	1253.63	-1.60275	0.0733774	-21.8426	9.14593e-106	2.38404e-104
Ifit2	1940.27	-1.60278	0.0676985	-23.6753	6.48711e-124	2.0309e-122
Ddit3	1485.45	-1.60569	0.0635027	-25.2854	4.62169e-141	1.66209e-139
Scrg1	190.741	-1.60826	0.162788	-9.87948	5.1098e-23	3.07576e-22
Flot2	5348.8	-1.61269	0.0344837	-46.7666	0	0
AK133807	105.671	-1.61297	0.216434	-7.4525	9.15844e-14	3.87352e-13
Cx3cl1	4448.82	-1.61305	0.0406711	-39.6609	0	0
Bnip3	1203.12	-1.61864	0.0722302	-22.4094	3.18503e-111	8.72301e-110
Celf2	1286.3	-1.62171	0.0717575	-22.5998	4.35036e-113	1.22056e-111
0610040J01Rik	2106.83	-1.62214	0.0528882	-30.671	1.38685e-206	8.03982e-205
4430402I18Rik	200.872	-1.63404	0.156447	-10.4447	1.54911e-25	1.02329e-24
Ero1l	6897.66	-1.63435	0.0424761	-38.4769	0	0
Chac1	1635.9	-1.63685	0.0592222	-27.6391	3.77354e-168	1.66698e-166
Nipal1	123.664	-1.63923	0.201793	-8.12332	4.53603e-16	2.13202e-15
Lbp	10521.1	-1.64146	0.0360376	-45.5487	0	0
Rnf157	1161.03	-1.66013	0.0756167	-21.9546	7.82791e-107	2.06983e-105
Ankrd1	1965.18	-1.66373	0.059033	-28.183	9.45133e-175	4.43079e-173
Idh2	7483.86	-1.66937	0.0307833	-54.2299	0	0
Cxcl5	147.734	-1.6712	0.18612	-8.97914	2.72897e-19	1.44901e-18
Ikzf2	182.772	-1.6718	0.173588	-9.63084	5.92439e-22	3.44207e-21
Slc6a4	128.645	-1.67481	0.196225	-8.53517	1.39954e-17	7.01372e-17
Fkbp11	339.098	-1.6777	0.124825	-13.4404	3.50309e-41	3.45182e-40
Arhgap29	469.772	-1.67965	0.10372	-16.194	5.56036e-59	7.82411e-58
Cd82	6350.39	-1.68063	0.0328628	-51.1408	0	0
Zfp704	960.292	-1.68094	0.0763686	-22.0108	2.26773e-107	6.01356e-106
Scamp5	442.02	-1.68466	0.107495	-15.6719	2.35261e-55	3.11035e-54
Ak3	1565.39	-1.68767	0.0621814	-27.1411	3.22629e-162	1.36298e-160
Ckmt1	3253.53	-1.69436	0.0462792	-36.6118	1.85809e-293	1.56633e-291
Gstk1	306.898	-1.69647	0.129814	-13.0685	4.98593e-39	4.73033e-38
Btbd2	1145.4	-1.69871	0.0713755	-23.7997	3.36673e-125	1.07042e-123
Dhrs3	435.088	-1.70159	0.107854	-15.7769	4.48694e-56	5.99684e-55
Hivep3	572.917	-1.70649	0.108897	-15.6706	2.40314e-55	3.17487e-54
AW011738	344.704	-1.71465	0.138421	-12.3872	3.06464e-35	2.66662e-34
Smoc1	131.701	-1.71574	0.226647	-7.5701	3.72948e-14	1.6062e-13
5430416O09Rik	147.074	-1.71803	0.185425	-9.26534	1.94461e-20	1.07574e-19
Bcl3	1556.15	-1.72053	0.0672239	-25.5941	1.77501e-144	6.58978e-143
Adm2	137.49	-1.72965	0.201342	-8.59062	8.65039e-18	4.37327e-17
Pglyrp1	5347.33	-1.73939	0.0433534	-40.1211	0	0
AK047175	467.011	-1.73955	0.104089	-16.7121	1.06992e-62	1.59205e-61
Zfp30	106.851	-1.74293	0.215609	-8.08375	6.28063e-16	2.93165e-15
Rhbdl2	216.216	-1.74371	0.160209	-10.884	1.37384e-27	9.64367e-27
Pde4b	1006.19	-1.74545	0.072313	-24.1375	1.01137e-128	3.30123e-127
Dusp18	1205.4	-1.75013	0.0743117	-23.5511	1.22186e-122	3.79934e-121
Aldoc	2715.86	-1.75242	0.0471847	-37.1396	6.46171e-302	5.62781e-300
Gas1	544.207	-1.75595	0.100796	-17.4207	5.74606e-68	9.27088e-67
Alx1	128.235	-1.76065	0.195879	-8.98846	2.50715e-19	1.33354e-18
C030034L19Rik	177.523	-1.76111	0.171611	-10.2622	1.04337e-24	6.68783e-24
Tnik	323.36	-1.76209	0.124484	-14.1551	1.73693e-45	1.88094e-44
Ano1	10550.7	-1.76223	0.0275932	-63.8648	0	0
Epha7	390.41	-1.76251	0.113782	-15.4903	4.03658e-54	5.22028e-53
Cers3	370.516	-1.76625	0.126156	-14.0005	1.54692e-44	1.64227e-43
Gda	1803.66	-1.76704	0.0571911	-30.8972	1.30172e-209	7.64274e-208
Fbxw17	948.857	-1.76872	0.073738	-23.9866	3.8385e-127	1.2419e-125
Cebpa	1806.73	-1.76988	0.0599119	-29.5413	8.48934e-192	4.45739e-190
Rnf31	2996.88	-1.77151	0.0469943	-37.6962	0	0
Cyp2f2	148.314	-1.77834	0.184859	-9.61997	6.58478e-22	3.81489e-21
Kit	8321.59	-1.78389	0.0318663	-55.9804	0	0
Ppargc1a	499.05	-1.78534	0.110758	-16.1194	1.86425e-58	2.61124e-57
Agpat9	541.251	-1.79442	0.100161	-17.9154	8.94952e-72	1.52991e-70
AK172315	289.286	-1.79494	0.148384	-12.0966	1.10054e-33	9.09415e-33
Setbp1	123.608	-1.79594	0.209813	-8.55973	1.13131e-17	5.68656e-17
Col4a1	13857.7	-1.80133	0.0282765	-63.7043	0	0
Pou6f1	217.171	-1.80256	0.16049	-11.2316	2.85124e-29	2.09841e-28
B3gnt7	135.818	-1.80793	0.193941	-9.32205	1.14115e-20	6.36062e-20
Asah2	478.036	-1.8081	0.112078	-16.1325	1.50868e-58	2.11479e-57
Syngr1	180.487	-1.81292	0.169911	-10.6698	1.40926e-26	9.56348e-26
Il15	279.989	-1.81686	0.134679	-13.4903	1.78456e-41	1.77269e-40
Cotl1	1460.96	-1.81735	0.0666045	-27.2857	6.26751e-164	2.69738e-162
Snx10	3147.07	-1.81836	0.0435277	-41.7749	0	0
Klk10	13879.7	-1.81954	0.0282658	-64.3725	0	0
Slc22a4	132.684	-1.8209	0.214135	-8.50354	1.83893e-17	9.17567e-17
Klk14	362.891	-1.82708	0.127308	-14.3516	1.04043e-46	1.15668e-45
Rnf130	2320.64	-1.83871	0.051884	-35.4388	4.31317e-275	3.40185e-273
E230016K23Rik	178.677	-1.8406	0.176583	-10.4234	1.93819e-25	1.27572e-24
Ifi35	4154.2	-1.84341	0.0503275	-36.6284	1.01143e-293	8.60509e-292
Slc1a1	1225.81	-1.84352	0.0696364	-26.4734	1.96132e-154	7.85253e-153
P2ry2	223.613	-1.85231	0.155549	-11.9083	1.07202e-32	8.59161e-32
Xdh	8736.37	-1.85238	0.0292261	-63.3811	0	0
Sh2d4a	414.507	-1.85445	0.111823	-16.5837	9.13825e-62	1.3424e-60
Tnfrsf1b	735.259	-1.85622	0.083776	-22.1569	8.94877e-109	2.40778e-107
Prr15l	223.181	-1.85769	0.157636	-11.7847	4.68166e-32	3.68142e-31
Tmem51	1370.27	-1.86017	0.0639078	-29.1071	2.92247e-186	1.4714e-184
Espn	2104.45	-1.86107	0.054727	-34.0064	1.79029e-253	1.26539e-251
Pde5a	112.49	-1.86274	0.247531	-7.52527	5.26125e-14	2.24538e-13
Lgals9	3483.32	-1.86555	0.0518378	-35.9882	1.27904e-283	1.04933e-281
Klk6	1696.81	-1.8666	0.0612456	-30.4774	5.19811e-204	2.95745e-202
AA986860	498.493	-1.86739	0.104565	-17.8586	2.47633e-71	4.20976e-70
Fas	136.516	-1.86793	0.197576	-9.45427	3.25289e-21	1.8416e-20
Bmf	527.001	-1.86802	0.105002	-17.7904	8.39082e-71	1.41207e-69
Stxbp1	1914.34	-1.86983	0.0548895	-34.0653	2.40587e-254	1.73383e-252
Fam20c	2936.04	-1.87009	0.0456897	-40.9302	0	0
Tlr2	2420.68	-1.87276	0.0521013	-35.9445	6.16842e-283	5.03809e-281
Tle4	199.315	-1.88206	0.171534	-10.9719	5.21478e-28	3.71298e-27
Helz2	4125.11	-1.88509	0.0455486	-41.3864	0	0
Msln	3712.06	-1.88574	0.0417691	-45.1467	0	0
Zbtb10	374.282	-1.89164	0.121918	-15.5157	2.71665e-54	3.53069e-53
Prkaa2	783.089	-1.89476	0.0832928	-22.7482	1.49657e-114	4.2772e-113
Plxdc1	232.455	-1.89687	0.170387	-11.1327	8.69782e-29	6.34537e-28
Aldh3b2	124.204	-1.90887	0.204293	-9.3438	9.29397e-21	5.19608e-20
Mlph	378.917	-1.9191	0.123477	-15.5422	1.7975e-54	2.34607e-53
Car2	288.228	-1.92296	0.146023	-13.1689	1.32593e-39	1.27373e-38
C3	5241.89	-1.92674	0.0461449	-41.7542	0	0
Reep6	831.019	-1.92805	0.0897044	-21.4934	1.79522e-102	4.55046e-101
AK080484	479.979	-1.92954	0.106022	-18.1994	5.22229e-74	9.20134e-73
4933412E12Rik	438.889	-1.937	0.11133	-17.3987	8.43945e-68	1.35333e-66
Phyhd1	168.75	-1.93797	0.187613	-10.3296	5.17708e-25	3.36062e-24
Heg1	2136.21	-1.93954	0.0621447	-31.2101	7.77857e-214	4.67146e-212
Hfe	142.366	-1.94308	0.194259	-10.0025	1.48561e-23	9.12471e-23
F3	2589.52	-1.95628	0.0501836	-38.9824	0	0
Foxred2	183.477	-1.95722	0.167634	-11.6755	1.70009e-31	1.31714e-30
Prodh	201.082	-1.96075	0.168681	-11.6241	3.11029e-31	2.39957e-30
Ifitm3	15208.4	-1.96103	0.0269859	-72.6687	0	0
2010300C02Rik	786.455	-1.96142	0.0814513	-24.0809	3.96213e-128	1.28871e-126
Akap6	215.368	-1.96163	0.16882	-11.6197	3.27305e-31	2.52408e-30
Rusc2	256.117	-1.96763	0.144058	-13.6586	1.79363e-42	1.81506e-41
Adc	282.983	-1.97396	0.136431	-14.4686	1.9125e-47	2.16817e-46
Tubb2b	16761.3	-1.98038	0.0255343	-77.5576	0	0
Msrb2	158.275	-1.98975	0.177038	-11.2391	2.62088e-29	1.93196e-28
DD467602	139.635	-1.99203	0.212865	-9.35817	8.1128e-21	4.53848e-20
Mark1	140.056	-2.0002	0.201314	-9.93574	2.91019e-23	1.76795e-22
Idnk	1154.75	-2.00295	0.0696374	-28.7626	6.3059e-182	3.1068e-180
AK161079	131.501	-2.00356	0.208862	-9.59273	8.57877e-22	4.94517e-21
Stc2	1264.37	-2.00734	0.0707302	-28.3803	3.53821e-177	1.69327e-175
Iqgap2	591.986	-2.00959	0.094358	-21.2975	1.19828e-100	2.9598e-99
Cmtm8	276.364	-2.01702	0.145685	-13.8451	1.36264e-43	1.41317e-42
Il1rn	551.802	-2.02418	0.0986776	-20.513	1.64687e-93	3.75956e-92
Tgm2	16181.8	-2.02423	0.0243685	-83.0673	0	0
Tgm1	479.413	-2.03132	0.107978	-18.8123	5.98385e-79	1.13954e-77
Gm7694	168.001	-2.03241	0.175115	-11.6062	3.83467e-31	2.94853e-30
Arrb1	1156.96	-2.03357	0.0789291	-25.7645	2.22027e-146	8.43013e-145
St5	1444.02	-2.04026	0.0710767	-28.705	3.30237e-181	1.61403e-179
Herc6	1765.95	-2.04767	0.0597491	-34.2712	2.11071e-257	1.53922e-255
Wnt5b	1374.99	-2.04786	0.0695043	-29.4638	8.37399e-191	4.34714e-189
Ric3	132.266	-2.04888	0.211296	-9.69675	3.11261e-22	1.82167e-21
Mcf2l	196.266	-2.05194	0.170326	-12.0472	2.00728e-33	1.64604e-32
EG245297	220.429	-2.07332	0.154145	-13.4505	3.05973e-41	3.02142e-40
1700018L02Rik	131.135	-2.07592	0.211294	-9.82478	8.8062e-23	5.25939e-22
Zfp13	135.111	-2.08118	0.20466	-10.169	2.72786e-24	1.71913e-23
Cldn7	6873.31	-2.08288	0.0346582	-60.0976	0	0
Ifi27	3196.04	-2.09036	0.047788	-43.7423	0	0
Tmem223	498.529	-2.09365	0.103791	-20.1717	1.7343e-90	3.78968e-89
Trim14	718.039	-2.10561	0.0960278	-21.9271	1.43263e-106	3.77725e-105
F2r	458.227	-2.11102	0.118591	-17.8008	6.96111e-71	1.17362e-69
Tcn2	1489.23	-2.11718	0.0699288	-30.2762	2.3617e-201	1.3232e-199
Pxdn	5381.69	-2.1216	0.0374837	-56.6006	0	0
Megf6	492.74	-2.12428	0.111688	-19.0197	1.17042e-80	2.27607e-79
BC016579	310.598	-2.13638	0.13084	-16.3281	6.22888e-60	8.86662e-59
Icam1	1540.1	-2.13692	0.0630016	-33.9185	3.55599e-252	2.49422e-250
Mei4	152.927	-2.13853	0.185269	-11.5428	8.0239e-31	6.13119e-30
Tnfaip2	5877.13	-2.1415	0.0342493	-62.5267	0	0
Dtx1	135.51	-2.15514	0.197412	-10.917	9.56381e-28	6.75458e-27
Igfbp3	1172.01	-2.17129	0.071825	-30.2303	9.4795e-201	5.27893e-199
Cadps2	1120.39	-2.1834	0.0738995	-29.5456	7.48327e-192	3.9404e-190
AK145379	228.205	-2.18744	0.159341	-13.728	6.90079e-43	7.06102e-42
H19	228.205	-2.18744	0.159341	-13.728	6.90079e-43	7.06102e-42
Rnf125	235.22	-2.18866	0.150225	-14.5692	4.40997e-48	5.08419e-47
Trafd1	5367.64	-2.1907	0.0422162	-51.8923	0	0
Tmprss4	785.93	-2.19817	0.0897438	-24.4938	1.7188e-132	5.80631e-131
C130026I21Rik	216.127	-2.20045	0.157245	-13.9938	1.70111e-44	1.80285e-43
Steap4	2757.32	-2.20284	0.0515152	-42.761	0	0
Mal	1063.66	-2.20724	0.0796466	-27.7129	4.88679e-169	2.18502e-167
Ifi27l2a	301.5	-2.21414	0.139572	-15.8637	1.12982e-56	1.53343e-55
Ntrk2	480.155	-2.21612	0.118886	-18.6407	1.5035e-77	2.79937e-76
Tpd52l1	369.265	-2.23315	0.144111	-15.4961	3.68748e-54	4.77554e-53
Ntn1	3252.73	-2.23741	0.0495352	-45.1681	0	0
H2-T10	6755.85	-2.24392	0.036254	-61.8945	0	0
Alpl	246.772	-2.25763	0.16767	-13.4647	2.52229e-41	2.49473e-40
Rorc	535.515	-2.27035	0.103773	-21.8781	4.20236e-106	1.10324e-104
Cd14	5286.22	-2.27182	0.042006	-54.0833	0	0
AK140218	3790.22	-2.27896	0.0506581	-44.987	0	0
Atp10b	797.931	-2.2815	0.0892589	-25.5605	4.2013e-144	1.55035e-142
Apobr	110.006	-2.28341	0.225218	-10.1387	3.72145e-24	2.33649e-23
Il15ra	676.212	-2.2894	0.0989443	-23.1383	1.90851e-118	5.65689e-117
Casp7	1301.93	-2.29665	0.074206	-30.9497	2.56681e-210	1.51187e-208
Elf5	6114.69	-2.30209	0.0365613	-62.9651	0	0
Tapbp	24055.1	-2.32222	0.0264055	-87.9449	0	0
Tapbpl	2693.04	-2.33467	0.0486665	-47.9728	0	0
Dyrk1b	140.471	-2.3368	0.194195	-12.0332	2.37628e-33	1.94517e-32
Cxcl1	1645.24	-2.34488	0.0683251	-34.3195	4.01337e-258	2.962e-256
Ptrf	5561.95	-2.34873	0.0378779	-62.0079	0	0
Pla1a	1293.28	-2.3516	0.06999	-33.5991	1.72632e-247	1.18375e-245
Cd55	214.11	-2.37295	0.161008	-14.738	3.673e-49	4.31026e-48
Slc7a2	100.573	-2.38285	0.234785	-10.1491	3.3449e-24	2.10367e-23
Sox5	344.346	-2.38333	0.129109	-18.4598	4.34777e-76	7.87958e-75
Ly6a	27047.1	-2.39192	0.029891	-80.0216	0	0
Hrct1	419.727	-2.40024	0.117059	-20.5045	1.96287e-93	4.46984e-92
Gpr146	220.311	-2.40725	0.16528	-14.5647	4.70861e-48	5.42509e-47
Tril	823.109	-2.41098	0.085877	-28.0748	1.9878e-173	9.13246e-172
Rhpn2	2081.32	-2.41337	0.0559619	-43.1252	0	0
Mgst2	243.953	-2.41337	0.16007	-15.0769	2.29661e-51	2.81178e-50
Ndrg1	8620.51	-2.41912	0.0389406	-62.1234	0	0
AK153212	161.913	-2.43055	0.198139	-12.2669	1.36372e-34	1.16024e-33
Gabrp	3141.86	-2.4346	0.0450664	-54.0226	0	0
Atf3	1595.18	-2.44242	0.0689091	-35.444	3.58283e-275	2.838e-273
Bhlhb9	245.231	-2.45046	0.160911	-15.2287	2.28198e-52	2.85085e-51
Ptgs1	475.277	-2.45394	0.110395	-22.2288	1.8083e-109	4.88693e-108
Sync	290.442	-2.45919	0.138943	-17.6993	4.24654e-70	7.0432e-69
Bend4	124.618	-2.46942	0.225563	-10.9478	6.80933e-28	4.82774e-27
Slain1os	140.839	-2.47529	0.200354	-12.3546	4.60152e-35	3.98126e-34
Sowahb	544.891	-2.47545	0.103573	-23.9006	3.01918e-126	9.6999e-125
Esr1	185.569	-2.48216	0.179402	-13.8358	1.55086e-43	1.60474e-42
Dpp7	100.387	-2.50012	0.262502	-9.52417	1.66368e-21	9.5037e-21
Rnasel	114.212	-2.51859	0.241185	-10.4426	1.58452e-25	1.0463e-24
Ccl9	1095.49	-2.53052	0.0752952	-33.6079	1.28551e-247	8.91465e-246
Aebp1	2193.7	-2.53517	0.0579068	-43.7802	0	0
Dennd2d	1450.8	-2.53775	0.0724146	-35.0448	4.67662e-269	3.58093e-267
AK085274	353.932	-2.54383	0.12996	-19.574	2.5768e-85	5.29685e-84
AK213804	367.353	-2.547	0.129859	-19.6136	1.18465e-85	2.44335e-84
Nfkbie	918	-2.55394	0.0846638	-30.1656	6.68811e-200	3.70203e-198
Adamts3	354.114	-2.55413	0.154303	-16.5527	1.53023e-61	2.2425e-60
Slc37a1	305.807	-2.56459	0.141697	-18.0992	3.2356e-73	5.63607e-72
Klf12	365.839	-2.56502	0.134495	-19.0716	4.35197e-81	8.52623e-80
Slain1	983.809	-2.5681	0.0787532	-32.6095	3.00953e-233	1.96121e-231
Ntrk3	1212.04	-2.57387	0.0717374	-35.879	6.49347e-282	5.28011e-280
Cish	368.148	-2.57863	0.14257	-18.0867	4.05312e-73	7.04675e-72
Hp	208.478	-2.57906	0.171045	-15.0782	2.25165e-51	2.76225e-50
AK035387	343.083	-2.58231	0.132003	-19.5625	3.22935e-85	6.62341e-84
Spata13	964.762	-2.58744	0.0872895	-29.6421	4.28711e-193	2.2836e-191
Tmprss13	567.624	-2.58755	0.105311	-24.5706	2.60455e-133	8.86365e-132
Rasal1	2603.11	-2.58869	0.0542758	-47.6952	0	0
Copz2	1090.2	-2.59398	0.0789557	-32.8537	1.00976e-236	6.69907e-235
Serpinh1	9496.14	-2.61718	0.0342916	-76.3211	0	0
Ceacam1	1809.35	-2.61933	0.0623339	-42.021	0	0
Adcy8	2412.63	-2.62209	0.0537273	-48.8037	0	0
AK205936	684.082	-2.64187	0.105983	-24.9274	3.75325e-137	1.31378e-135
Ltk	406.126	-2.64418	0.125224	-21.1156	5.7184e-99	1.39743e-97
Plet1os	1762.37	-2.64788	0.0650498	-40.7054	0	0
Ceacam2	477.605	-2.6602	0.118791	-22.3939	4.50853e-111	1.2311e-109
Tep1	494.582	-2.66344	0.110883	-24.0203	1.70826e-127	5.53663e-126
Ltf	2838.59	-2.66753	0.0550233	-48.4799	0	0
Sardh	666.777	-2.6691	0.0965321	-27.6499	2.7988e-168	1.24236e-166
Nmi	1788.98	-2.67368	0.0632929	-42.2429	0	0
Evc	352.779	-2.68708	0.134824	-19.9303	2.22339e-88	4.72362e-87
Fbxo17	357.268	-2.68888	0.138991	-19.3457	2.21428e-83	4.45207e-82
Plet1	4955.77	-2.6941	0.0414279	-65.031	0	0
Armcx3	1016.39	-2.70948	0.0825605	-32.8181	3.25031e-236	2.13325e-234
Ly6i	257.646	-2.71491	0.162233	-16.7346	7.33869e-63	1.09823e-61
Boc	1241.4	-2.72337	0.0765533	-35.5748	3.43472e-277	2.74434e-275
Parp10	3704.16	-2.72432	0.0461516	-59.0298	0	0
Bspry	3337.23	-2.73877	0.0532314	-51.4502	0	0
Prr5	201.111	-2.74366	0.171798	-15.9702	2.06036e-57	2.84686e-56
Clca5	878.011	-2.75423	0.21528	-12.7938	1.77677e-37	1.63422e-36
BC075659	3032.55	-2.76434	0.0509135	-54.2949	0	0
Tspan6	237.576	-2.7897	0.175964	-15.8538	1.32316e-56	1.79452e-55
Gdf5	173.338	-2.79427	0.188899	-14.7924	1.64055e-49	1.9388e-48
Serpina3f	189.99	-2.79508	0.179757	-15.5492	1.61162e-54	2.10496e-53
Tmprss2	1090.41	-2.79615	0.0817082	-34.2211	1.17294e-256	8.51984e-255
Muc1	166.694	-2.79668	0.192961	-14.4935	1.33227e-47	1.51975e-46
Nod2	418.389	-2.80327	0.123112	-22.77	9.08701e-115	2.60925e-113
Parp12	6318.83	-2.82949	0.0367915	-76.9061	0	0
Evc2	480.275	-2.83567	0.117315	-24.1713	4.45691e-129	1.45738e-127
Cldn3	6980.18	-2.85129	0.0364385	-78.2495	0	0
Gm8909	421.169	-2.85189	0.135485	-21.0496	2.30804e-98	5.59563e-97
Tmem184a	994.309	-2.87303	0.0832279	-34.52	4.01358e-261	2.9741e-259
Psme2	5578.49	-2.89032	0.037715	-76.6358	0	0
H2-T9	3419.61	-2.89909	0.0494537	-58.6224	0	0
St6galnac2	794.438	-2.90323	0.0906176	-32.0382	3.20328e-225	2.02989e-223
Psme2b	14379	-2.90704	0.0278567	-104.357	0	0
mKIAA1554	18493.6	-2.90819	0.0603924	-48.1549	0	0
Tubb2a-ps2	738.184	-2.90941	0.103258	-28.1762	1.14587e-174	5.34458e-173
Prss16	412.377	-2.9133	0.130265	-22.3645	8.72382e-111	2.37156e-109
H2-T23	4464.12	-2.92709	0.0440954	-66.3809	0	0
Il18bp	641.55	-2.92822	0.101749	-28.779	3.92948e-182	1.94119e-180
H2-K1	60089.4	-2.9332	0.0230294	-127.368	0	0
H2-T22	2579.46	-2.9355	0.0584064	-50.26	0	0
Trpm6	1441.96	-2.94425	0.0727275	-40.4834	0	0
Arhgef16	1413.59	-2.9477	0.0688044	-42.8418	0	0
Zfp275	619.644	-2.94906	0.107567	-27.416	1.76639e-165	7.65588e-164
Sytl4	128.302	-2.95453	0.236745	-12.4798	9.61883e-36	8.48202e-35
Cldn4	5793.81	-2.97045	0.0397639	-74.7021	0	0
Agpat4	100.844	-2.97697	0.249785	-11.9181	9.52532e-33	7.64396e-32
Ccdc64b	1719.82	-2.981	0.0668129	-44.6171	0	0
BC048393	214.488	-2.99478	0.178014	-16.8233	1.64845e-63	2.49125e-62
Folr1	160.8	-3.00666	0.198883	-15.1178	1.23668e-51	1.52527e-50
Tnfrsf11a	286.056	-3.00856	0.15234	-19.749	8.18448e-87	1.71111e-85
Rbpms	225.311	-3.03278	0.190636	-15.9087	5.5145e-57	7.52897e-56
Armcx1	134.454	-3.03298	0.224294	-13.5224	1.15392e-41	1.14936e-40
Psme1	10271.6	-3.03784	0.0382554	-79.4095	0	0
Fignl2	109.404	-3.03795	0.248995	-12.2009	3.07547e-34	2.58308e-33
C920025E04Rik	2660.36	-3.03965	0.0597401	-50.8812	0	0
Itpka	179.05	-3.04101	0.190287	-15.9811	1.72927e-57	2.39298e-56
A230050P20Rik	120.868	-3.04555	0.243834	-12.4903	8.43594e-36	7.46041e-35
Socs1	405.204	-3.04818	0.153872	-19.8099	2.44528e-87	5.13566e-86
BC002288	12208.3	-3.06225	0.0327712	-93.4435	0	0
Nyap1	101.166	-3.07315	0.253244	-12.1351	6.88284e-34	5.72076e-33
Id3	1044.1	-3.0739	0.0841997	-36.5073	8.48886e-292	7.12328e-290
Egln3	958.627	-3.07845	0.194045	-15.8646	1.11416e-56	1.5133e-55
B2m	48278.5	-3.0836	0.0231503	-133.2	0	0
Prrg3	1152.61	-3.08485	0.0786188	-39.238	0	0
Ccrl2	476.086	-3.08496	0.120057	-25.6958	1.30179e-145	4.89223e-144
Ndrg2	140.402	-3.08822	0.218078	-14.1611	1.59532e-45	1.73065e-44
H2-D1	112040	-3.09262	0.0218689	-141.416	0	0
H2-L	31850.8	-3.1103	0.0252777	-123.045	0	0
Txnip	4268.21	-3.1197	0.0577068	-54.0611	0	0
Plekhb1	2632.96	-3.16615	0.0539089	-58.7314	0	0
Sh3d21	438.321	-3.17038	0.12721	-24.9224	4.25418e-137	1.4863e-135
Trim21	2193.23	-3.18221	0.0603577	-52.7224	0	0
Rnf213	1445.38	-3.19164	0.0759124	-42.0437	0	0
Rnf144a	382.087	-3.19224	0.137188	-23.2692	9.09442e-120	2.7264e-118
Plekha2	2568.71	-3.19497	0.0583234	-54.7803	0	0
H2-Q2	778.18	-3.20512	0.103043	-31.1046	2.08463e-212	1.24786e-210
Adap1	649.321	-3.21305	0.105424	-30.4774	5.18923e-204	2.95745e-202
Stat2	8180.83	-3.21382	0.0401865	-79.9724	0	0
H2-K2	2858.49	-3.22592	0.0569818	-56.6131	0	0
Figf	100.024	-3.24585	0.271499	-11.9553	6.09082e-33	4.92438e-32
Gpd1	643.451	-3.27333	0.115625	-28.3099	2.61295e-176	1.23758e-174
Gm15441	1189.81	-3.27767	0.088857	-36.887	7.46226e-298	6.40813e-296
Casp12	3326.18	-3.27826	0.0525222	-62.4166	0	0
Notch3	3117.11	-3.28923	0.0556126	-59.1455	0	0
H2-Q1	5363.37	-3.29855	0.0415863	-79.3181	0	0
Gca	390.938	-3.31793	0.136467	-24.3131	1.42536e-130	4.71962e-129
H2-M3	492.486	-3.32251	0.129362	-25.6838	1.77352e-145	6.65143e-144
Gjb2	345.662	-3.326	0.148606	-22.3814	5.97463e-111	1.6266e-109
Adcy7	1129.42	-3.32857	0.0879337	-37.8532	0	0
Nod1	160.125	-3.34543	0.219729	-15.2252	2.40511e-52	3.00059e-51
Rgl3	588.483	-3.35199	0.113955	-29.4151	3.51852e-190	1.8112e-188
Upb1	116.874	-3.3747	0.251299	-13.429	4.08843e-41	4.01996e-40
H2-Q10	977.695	-3.37904	0.0903918	-37.3822	7.61151e-306	6.72484e-304
Dtx3l	5724.19	-3.3852	0.0432667	-78.2404	0	0
Alox12e	172.393	-3.4326	0.208799	-16.4398	9.93151e-61	1.43936e-59
Csn2	262.665	-3.43845	0.172236	-19.9636	1.14156e-88	2.4337e-87
Armcx2	275.815	-3.46109	0.16746	-20.6682	6.69756e-95	1.57594e-93
Gpr64	538.56	-3.47061	0.128324	-27.0458	4.282e-161	1.79658e-159
Ly6c2	280.737	-3.47998	0.163967	-21.2237	5.76933e-100	1.42313e-98
Kif21b	465.31	-3.48136	0.130834	-26.609	5.33855e-156	2.16571e-154
Birc3	468.28	-3.48676	0.129016	-27.0259	7.34091e-161	3.07298e-159
AK052594	192.913	-3.49018	0.208499	-16.7395	6.75377e-63	1.01318e-61
BC064078	154.527	-3.49845	0.226079	-15.4744	5.16233e-54	6.66676e-53
Irf9	2953.29	-3.52014	0.0571407	-61.6048	0	0
Samd9l	2622.11	-3.61166	0.0629882	-57.3387	0	0
Pbxip1	256.939	-3.62196	0.176935	-20.4706	3.93962e-93	8.90509e-92
Ly6c1	5744.16	-3.62602	0.0421183	-86.0912	0	0
Mr1	123.606	-3.64291	0.25339	-14.3767	7.24843e-47	8.08279e-46
Sp140	192.898	-3.69331	0.208814	-17.6871	5.273e-70	8.72991e-69
Creb3l1	304.539	-3.69485	0.165682	-22.3008	3.62831e-110	9.84896e-109
Slfn10-ps	154.677	-3.69522	0.231649	-15.9518	2.7666e-57	3.80268e-56
Parp9	7199.81	-3.72478	0.0409409	-90.9793	0	0
MHC B7.2	373.336	-3.7417	0.158751	-23.5697	7.88997e-123	2.45752e-121
Cxcl2	280.363	-3.74537	0.175778	-21.3074	9.69884e-101	2.39886e-99
H2-Q7	472.495	-3.7461	0.13412	-27.9311	1.11968e-171	5.0806e-170
Psmb10	4981.7	-3.77505	0.0486914	-77.5301	0	0
Cyp7b1	102.231	-3.78953	0.512815	-7.38966	1.47208e-13	6.1637e-13
H2-DMb1	348.855	-3.89256	0.159767	-24.364	4.11895e-131	1.36632e-129
Erap1	4012.39	-3.90649	0.0527905	-73.9999	0	0
Trim6	189.619	-3.92128	0.215261	-18.2164	3.82304e-74	6.76839e-73
H2-Q4	16371	-3.94794	0.0342436	-115.29	0	0
Cldn1	3740.07	-3.9515	0.144435	-27.3584	8.57853e-165	3.70936e-163
H2-DMb2	313.891	-3.95684	0.174391	-22.6895	5.68336e-114	1.61677e-112
Bst1	1108.19	-3.96303	0.0937413	-42.2763	0	0
Ifi202b	1971.33	-4.0255	0.0834984	-48.2106	0	0
Abcg2	108.827	-4.03162	0.286375	-14.0781	5.17772e-45	5.5417e-44
Fam13a	424.296	-4.0647	0.150643	-26.9823	2.38478e-160	9.93764e-159
Trim12c	1630.1	-4.06823	0.0807684	-50.3691	0	0
Sorbs3	612.339	-4.07441	0.247979	-16.4305	1.15777e-60	1.6753e-59
Dhx58	603.855	-4.15939	0.146111	-28.4673	2.97584e-178	1.43535e-176
Mnda	359.057	-4.16223	0.175318	-23.7411	1.3583e-124	4.27422e-123
Sectm1b	799.564	-4.19996	0.114685	-36.6218	1.28767e-293	1.09048e-291
Oxtr	136.55	-4.2072	0.284119	-14.8079	1.30322e-49	1.54412e-48
Slc28a3	204.266	-4.22719	0.227038	-18.6189	2.25865e-77	4.19264e-76
Irg1	2339.07	-4.24785	0.129665	-32.7601	2.17863e-235	1.42479e-233
Uba7	1738.17	-4.28094	0.0844129	-50.7143	0	0
H2-DMa	416.737	-4.2998	0.161146	-26.6827	7.48007e-157	3.04792e-155
Csn3	1843.64	-4.30566	0.26342	-16.3452	4.70686e-60	6.72613e-59
H2-Q8	247.814	-4.32934	0.207531	-20.8612	1.20729e-96	2.88884e-95
Pik3ap1	172.537	-4.34271	0.255764	-16.9794	1.16687e-64	1.79294e-63
Ube2l6	1682.32	-4.40102	0.0937822	-46.9281	0	0
Unc93b1	540.094	-4.41099	0.143499	-30.7389	1.72286e-207	1.00193e-205
Irf1	14402.3	-4.49939	0.0335149	-134.25	0	0
Hsd17b11	443.292	-4.52004	0.163402	-27.6621	1.994e-168	8.87258e-167
Sparc	3706.77	-4.5506	0.0610256	-74.5687	0	0
Msx2	203.533	-4.56653	0.243574	-18.748	2.01068e-78	3.79365e-77
Capn5	1165.11	-4.6117	0.104867	-43.9768	0	0
H2-Q6	827.872	-4.62327	0.123354	-37.4797	1.97633e-307	1.75454e-305
Slc35d2	101.582	-4.70152	0.347238	-13.5398	9.10752e-42	9.11099e-41
Il12rb1	138.118	-4.72743	0.299722	-15.7727	4.79514e-56	6.40409e-55
4632428N05Rik	369.687	-4.75342	0.188385	-25.2325	1.76441e-140	6.30827e-139
Ifi204	1404.3	-4.78194	0.104947	-45.5652	0	0
Mb	355.256	-4.78744	0.197833	-24.1993	2.26108e-129	7.43324e-128
Tap2	13477.3	-4.80951	0.0390836	-123.057	0	0
AI607873	140.746	-4.85511	0.306387	-15.8464	1.48972e-56	2.01744e-55
9930111J21Rik2	199.637	-4.8565	0.263203	-18.4515	5.07062e-76	9.18056e-75
Oas1b	864.13	-5.03563	0.131856	-38.1904	0	0
Dhrs9	215.983	-5.05483	0.259059	-19.5123	8.63113e-85	1.76434e-83
Arhgap8	414.399	-5.09572	0.192548	-26.4646	2.47842e-154	9.87982e-153
Bst2	11627.8	-5.14234	0.0473541	-108.593	0	0
Sectm1a	386.84	-5.14415	0.199455	-25.791	1.11898e-146	4.26628e-145
5430435G22Rik	471.379	-5.15068	0.186509	-27.6163	7.09469e-168	3.11912e-166
Ccl2	417.101	-5.16493	0.19873	-25.9897	6.47941e-149	2.49105e-147
Cd274	600.222	-5.21109	0.163966	-31.7816	1.16414e-221	7.20315e-220
Mndal	257.268	-5.23559	0.253686	-20.6381	1.24928e-94	2.90977e-93
Fam111a	488.427	-5.2605	0.184903	-28.45	4.872e-178	2.34379e-176
AI118078	133.097	-5.31284	0.348955	-15.225	2.41367e-52	3.00923e-51
Trim34a	790.604	-5.33077	0.150763	-35.3586	7.38902e-274	5.80291e-272
Oasl1	579.997	-5.48733	0.189328	-28.9833	1.06966e-184	5.35619e-183
Serpinb9	623.97	-5.56346	0.17895	-31.0894	3.3465e-212	1.99671e-210
C4b	137.644	-5.57876	0.371715	-15.0082	6.49202e-51	7.85927e-50
9930111J21Rik1	311.888	-5.62861	0.253021	-22.2456	1.24346e-109	3.36541e-108
Pla2g16	2619.91	-5.65638	0.090311	-62.6322	0	0
Trim34b	252.689	-5.71249	0.285488	-20.0095	4.54799e-89	9.76383e-88
Ciita	1628.55	-5.72348	0.116675	-49.0551	0	0
Amdhd2	101.349	-5.75776	0.437054	-13.174	1.23825e-39	1.19014e-38
Ifi203	1513.25	-5.82447	0.124893	-46.6358	0	0
Ifih1	1925.02	-5.84248	0.11137	-52.4603	0	0
Slfn8	619.028	-5.85078	0.198319	-29.5019	2.72144e-191	1.42484e-189
Parp14	5986.78	-5.86224	0.0652813	-89.7997	0	0
Zbp1	4246.62	-5.86726	0.1646	-35.6457	2.75042e-278	2.20719e-276
I830012O16Rik	849.999	-5.93881	0.763482	-7.77858	7.33422e-15	3.26267e-14
Gm14446	101.226	-5.99942	0.475298	-12.6224	1.58843e-36	1.42811e-35
Nox4	120.375	-6.0004	0.430906	-13.9251	4.46071e-44	4.68426e-43
Slc2a6	2934.47	-6.07748	0.29848	-20.3615	3.67466e-92	8.13605e-91
Pigr	188.776	-6.21156	0.377152	-16.4696	6.06581e-61	8.81894e-60
H2-Ab1	245.801	-6.26735	0.336694	-18.6144	2.45761e-77	4.54818e-76
Stat1	37783.1	-6.27123	0.0343106	-182.778	0	0
Mpeg1	297.171	-6.27361	0.307974	-20.3706	3.04868e-92	6.76637e-91
Pdpn	124.444	-6.31467	0.460395	-13.7158	8.17144e-43	8.35186e-42
Irf7	2562.8	-6.35636	0.158063	-40.214	0	0
Apol7a	836.5	-6.36134	0.193035	-32.9543	3.66644e-238	2.45906e-236
Mansc1	102.88	-6.37277	0.506117	-12.5915	2.35206e-36	2.10848e-35
Xaf1	2414.11	-6.46028	0.121086	-53.3526	0	0
Apol10b	230.609	-6.5003	0.368863	-17.6225	1.65462e-69	2.71976e-68
Irgm1	15540.8	-6.51074	0.0523632	-124.338	0	0
Isg15	5738.35	-6.58669	0.205081	-32.1175	2.5089e-226	1.59537e-224
C1s	200.762	-6.60505	0.404084	-16.3457	4.66569e-60	6.67768e-59
Sftpd	227.603	-6.67571	0.388888	-17.1662	4.75947e-66	7.45015e-65
Tap1	16127.1	-6.82134	0.0537329	-126.949	0	0
Oas3	4918.32	-6.85267	0.0950117	-72.1245	0	0
Ifit3	1141.62	-6.94031	0.211375	-32.8341	1.92113e-236	1.2654e-234
Usp18	1003.02	-6.96132	0.283137	-24.5864	1.76461e-133	6.02754e-132
Dapk2	119.848	-6.98387	0.552197	-12.6474	1.15612e-36	1.043e-35
Mir5107	269.039	-7.01402	0.396646	-17.6833	5.63601e-70	9.3225e-69
Ar	122.533	-7.01407	0.551103	-12.7273	4.16801e-37	3.80882e-36
Cmpk2	1717.55	-7.08934	0.171777	-41.2706	0	0
2010002M12Rik	221.217	-7.10046	0.44692	-15.8875	7.73092e-57	1.05316e-55
Gm18853	907.223	-7.13472	0.234248	-30.458	9.39573e-204	5.32918e-202
Gm4070	17002.7	-7.19717	0.059021	-121.943	0	0
Gvin1	40190.5	-7.26452	0.117925	-61.603	0	0
Tnfsf10	620.461	-7.26594	0.291315	-24.9418	2.61893e-137	9.18474e-136
Irgm2	20980.6	-7.57878	0.0597551	-126.831	0	0
Pdk4	188.762	-7.58531	0.537473	-14.1129	3.1626e-45	3.41075e-44
Mx1	339.854	-7.68763	0.437594	-17.568	4.33524e-69	7.08796e-68
Nos2	691.883	-7.73247	0.319618	-24.1929	2.64461e-129	8.67858e-128
Lgals3bp	3132.46	-7.79899	0.159106	-49.0177	0	0
Crip1	1569.93	-7.88537	0.226369	-34.8342	7.39411e-266	5.56891e-264
Apol6	1794.18	-8.04045	0.224345	-35.8397	2.66576e-281	2.15809e-279
Slfn2	1933.03	-8.04278	0.221283	-36.3461	3.02902e-289	2.53019e-287
Gbp7	7751.71	-8.07616	0.11107	-72.7122	0	0
Cpq	189.303	-8.09807	0.606451	-13.3532	1.13471e-40	1.10741e-39
Mir6381	2486.95	-8.17755	0.199148	-41.0628	0	0
Ubd	202.526	-8.18418	0.603929	-13.5516	7.75664e-42	7.77228e-41
Gbp2	43621.6	-8.20424	0.110615	-74.1693	0	0
Psmb9	8687.69	-8.20838	0.109817	-74.746	0	0
Mx2	905.026	-8.25201	0.33217	-24.8427	3.10211e-136	1.07969e-134
H2-Aa	221.481	-8.29494	0.601014	-13.8016	2.49339e-43	2.57133e-42
Igtp	38924.9	-8.29658	0.0572719	-144.863	0	0
Oas1g	831.409	-8.38092	0.359093	-23.3392	1.77621e-120	5.35983e-119
Ddx60	1427.06	-8.38933	0.278554	-30.1174	2.8689e-199	1.58324e-197
BC023105	258.989	-8.4949	0.595337	-14.2691	3.41131e-46	3.75387e-45
Batf2	281.988	-8.60282	0.592413	-14.5217	8.83479e-48	1.01283e-46
Ifit1	2539.51	-8.82064	0.584117	-15.1008	1.59946e-51	1.96479e-50
Oas1a	1425.87	-8.88927	0.327249	-27.1636	1.74907e-162	7.42326e-161
F830016B08Rik	360.516	-8.90971	0.58479	-15.2357	2.04768e-52	2.55987e-51
Cxcl10	1170.42	-8.94873	0.364759	-24.5332	6.53089e-133	2.21436e-131
Gbp9	8642.82	-9.04405	0.145752	-62.051	0	0
Cd74	1975.19	-9.07738	0.296786	-30.5856	1.89974e-205	1.09099e-203
Rsad2	1463.43	-9.08321	0.343168	-26.4687	2.22409e-154	8.88523e-153
Trim30a	441.252	-9.15806	0.579204	-15.8115	2.59369e-56	3.48678e-55
Gm12250	4520.46	-9.17055	0.206418	-44.427	0	0
Gbp11	578.672	-9.51166	0.570033	-16.6862	1.65244e-62	2.45092e-61
Gbp5	636.162	-9.63263	0.567181	-16.9833	1.09086e-64	1.67755e-63
Gbp2b	1252.77	-9.7501	0.447159	-21.8046	2.09957e-105	5.44969e-104
Ifi44	1087.52	-9.88172	0.495316	-19.9503	1.48908e-88	3.1709e-87
Apol9a	3314.98	-10.0668	0.320148	-31.4441	5.04999e-217	3.06282e-215
Gbp3	15926.2	-10.0696	0.151178	-66.6076	0	0
Rtp4	3065.3	-10.2827	0.354245	-29.0271	2.9939e-185	1.50325e-183
Olfr56	1077.79	-10.3032	0.55258	-18.6456	1.3713e-77	2.55582e-76
Gm4951	1130.09	-10.3629	0.551393	-18.7939	8.46391e-79	1.60683e-77
Gm4841	1273.96	-10.5171	0.548129	-19.1874	4.71976e-82	9.32635e-81
Apol9b	2818.39	-10.5779	0.403364	-26.2241	1.41148e-151	5.54248e-150
Oas2	1493.95	-10.7159	0.544513	-19.6798	3.20981e-86	6.66515e-85
Psmb8	15729.5	-11.0045	0.207279	-53.0902	0	0
Cxcl9	2120.48	-11.1686	0.535437	-20.8588	1.2676e-96	3.02923e-95
Nlrc5	7229.71	-11.2271	0.321929	-34.8746	1.80501e-266	1.36505e-264
Oasl2	8397.55	-11.6699	0.347239	-33.6078	1.29216e-247	8.9271e-246
Gbp6	10007.2	-11.9169	0.344735	-34.5682	7.58735e-262	5.668e-260
Gbp8	5735.68	-12.0889	0.46332	-26.0919	4.50762e-150	1.74761e-148
Gbp10	14726.5	-12.1462	0.31045	-39.1245	0	0
Ifi47	6065.22	-12.1635	0.462353	-26.3078	1.56274e-152	6.17603e-151
Gm12185	7363.04	-12.5885	0.481718	-26.1326	1.55559e-150	6.06946e-149
Gbp4	16176.8	-12.6675	0.350562	-36.1349	6.43526e-286	5.30317e-284
Tgtp2	11467.4	-13.3499	0.498811	-26.7635	8.60595e-158	3.53807e-156
Iigp1	35379.4	-14.8265	0.477791	-31.0314	2.036e-211	1.20695e-209
Tgtp1	49326.6	-15.2641	0.472091	-32.3328	2.41909e-229	1.55439e-227
