# Supplementary material for: STAT1 potentiates oxidative stress revealing a targetable vulnerability that increases phenformin efficacy in breast cancer
Source: Nat Commun. 2021 Jun 3;12:3299. doi: 10.1038/s41467-021-23396-2 (PMC8175605; doi:10.1038/s41467-021-23396-2)
Supplement: Supplementary file 6 — Supplementary Data 3 [file 41467_2021_23396_MOESM6_ESM.xlsx]

## Sheet: Sheet1
Category	GO Term	# Genes	PValue	Fold Enrichment	Genes
GO:0002376	immune system process	89	4.51828e-27	3.66651	APOBEC3, VTCN1, PGLYRP1, H2-D1, TLR2, HP, TNFSF13, TLR6, CD1D1, B2M, ISG20, NLRC5, C1RA, NOD2, TMEM173, C1RB, NOD1, OASL2, PGLYRP3, IL1RAP, OASL1, LTF, ERAP1, LBP, MX1, MX2, H2-K1, H2-L, GBP5, LYN, BST2, HERC6, H2-DMB1, PADI4, PRKD2, CAMK4, SERPINA3G, OAS1B, SLPI, H2-AA, RNF135, EIF2AK2, SEMA4A, IFIH1, C3, CSF1, IFITM3, UNC93B1, OAS3, RSAD2, OAS2, GBP2B, IL34, CD74, RNF125, SQSTM1, TAP2, TAP1, SF…
GO:0051607	defense response to virus	45	1.65921e-16	4.25165	APOBEC3, RNASEL, IFIH1, APOBEC1, IFITM3, SLFN9, CXCL9, UNC93B1, OAS3, SLFN8, RSAD2, BNIP3, OAS2, GBP2B, ISG20, CXCL10, NLRC5, TMEM173, ISG15, OASL2, DDX60, OASL1, MX1, MX2, DHX58, ZBP1, BST2, TRIM34A, SAMHD1, TRIM25, IFIT3B, DDIT4, STAT2, DDX58, IFIT3, IFIT2, IFIT1, OAS1B, IRF1, OAS1C, OAS1A, EIF2AK2, IFIT1BL2, OAS1G, ADAR
GO:0045071	negative regulation of viral genome replication	18	8.61004e-13	8.87533	APOBEC3, RNASEL, BST2, IFITM3, FAM111A, OAS3, RSAD2, PARP10, ISG20, ISG15, TRIM6, OASL1, OAS1B, SLPI, LTF, EIF2AK2, MX2, ADAR
GO:0035458	cellular response to interferon-beta	20	9.43075e-13	7.69676	GBP6, IRGM1, IRGM2, IFI47, STAT1, GBP2B, IFIT3, IFI202B, IFIT1, TMEM173, IGTP, TRIM6, IRF1, IIGP1, TGTP1, TGTP2, IFI203, GBP3, GBP2, IFI204
GO:0009615	response to virus	27	5.24416e-12	5.07162	IFIH1, IFITM3, OAS3, RSAD2, OAS2, CXCL10, ISG20, DDX60, OASL2, OASL1, BCL3, MX1, MX2, DHX58, BST2, IFIT3, DDX58, LCN2, IFIT2, IFIT1, IFI27L2A, OAS1B, TGTP1, TGTP2, OAS1A, EIF2AK2, ADAR
GO:0006955	immune response	51	7.29462e-12	2.95844	CXCL1, CCL2, CXCL5, ENPP3, CXCL2, OAS3, H2-D1, CXCL9, CCL9, TLR2, TNFSF13, OAS2, IL15, CX3CL1, TLR6, NRADD, CD74, B2M, CXCL10, LIF, TNFRSF1B, TNFRSF11A, OASL2, OASL1, FAS, THBS1, BLNK, H2-Q2, H2-K1, H2-L, H2-Q1, H2-DMB1, H2-AB1, SECTM1B, ZFR2, SECTM1A, H2-DMB2, SERPINB9, TNFSF10, CD274, IRF8, H2-EB1, OAS1B, SLPI, OAS1C, H2-AA, TGTP1, TGTP2, H2-DMA, EDA, OAS1G
GO:0045087	innate immune response	62	1.3422e-10	2.44565	APOBEC3, TLR2, PGLYRP1, TLR6, CD1D1, ISG20, B2M, C1RA, NLRC5, C1RB, TMEM173, NOD2, NOD1, OASL2, PGLYRP3, IL1RAP, OASL1, LBP, MX1, MX2, BST2, LYN, C4B, HERC6, RELB, PADI4, IFI202B, OAS1B, SLPI, OAS1A, RNF135, EIF2AK2, IFIH1, C3, CSF1, IFITM3, TRIM14, UNC93B1, OAS3, RSAD2, OAS2, IL34, SFTPD, IIGP1, MR1, DHX58, ZBP1, IRGM1, SAMHD1, TRIM25, TRIL, TRIM21, LCN2, DDX58, IFIT3, IFIT2, CD55, IFIT1, IRF7, …
GO:0019882	antigen processing and presentation	20	3.2097e-10	5.84384	H2-Q2, H2-K1, H2-L, RELB, H2-Q1, UNC93B1, H2-D1, HFE, H2-DMB1, H2-AB1, CD1D1, CD74, PSMB8, H2-DMB2, PSMB9, H2-EB1, H2-AA, MR1, H2-DMA, RAB27A
GO:0002474	antigen processing and presentation of peptide antigen via MHC class I	16	1.51939e-09	7.0126	H2-K1, H2-Q2, H2-Q4, H2-Q10, H2-L, H2-M3, H2-Q1, H2-D1, H2-Q6, H2-Q7, H2-Q8, B2M, H2-T22, H2-T23, H2-T10, MR1
GO:0030335	positive regulation of cell migration	36	5.50885e-08	2.79813	GCNT2, WNT5B, PDGFB, CSF1, CX3CL1, KIT, ITGB3, LGR6, CXCL10, TGFB2, PRR5, DAB2, SEMA3C, SEMA3B, THBS1, LAMB1, FN1, CYR61, COL18A1, PLET1, LYN, PTPRZ1, PDPN, PODXL, SNAI1, MYADM, NTRK3, SEMA4G, ETS1, SEMA4F, VEGFA, CD274, SEMA4A, MYLK, PLAU, F2R
GO:0001503	ossification	23	1.03091e-07	3.78023	FZD9, THRA, CSF1, FSTL3, MGP, RSAD2, MMP16, SPARC, DDR2, COL5A2, PPARGC1B, MSX2, TNFRSF11A, CTGF, DLX5, SORT1, PTN, LTF, BMP7, COL11A2, COL11A1, RUNX3, SPP1
GO:0071346	cellular response to interferon-gamma	19	1.44603e-07	4.40866	GBP8, CIITA, GBP7, GBP6, CCL2, GBP5, GBP9, CCL9, H2-AB1, CX3CL1, GBP2B, H2-Q7, DAPK1, IL12RB1, GBP10, NOS2, GBP4, GBP3, GBP2
GO:0034341	response to interferon-gamma	12	1.99829e-07	7.28232	CIITA, IRGM2, BST2, IFITM3, H2-EB1, SNCA, UBD, H2-AA, TGTP1, TGTP2, TRIM21, GCH1
GO:0006954	inflammatory response	48	5.17949e-07	2.20163	CXCL1, CCL2, ELF3, CXCL5, C3, CSF1, PTGS1, CXCL2, CCL9, CXCL9, TLR2, CX3CL1, IL15, KIT, TLR6, IL34, NRADD, ZFP580, MMP25, CXCL10, CCRL2, NOD2, TNFRSF1B, IL17B, IL1RAP, CYP26B1, NOS2, FAS, THBS1, ADAM8, SPP1, IRAK2, CIITA, NFKBIZ, GBP5, LIPA, C4A, LYN, C4B, RELB, TRIL, IFI202B, SDC1, CAMK4, STAB1, TNFAIP3, CD14, F2R
GO:0032496	response to lipopolysaccharide	33	8.07295e-07	2.64308	CXCL1, ALPL, CXCL5, CXCL2, SNCA, DUSP10, CXCL9, TLR2, NFKBIA, NRADD, GCH1, CXCL10, ACE, TNFRSF1B, NOD2, TNFRSF11A, PTGES, TRIM6, CNR1, JUND, LBP, FAS, NOS2, CASP1, SPARC, PCK2, STAT1, S100A14, LGALS9, SLPI, EIF2AK2, MGST2, F2R
GO:0042832	defense response to protozoan	12	1.11659e-06	6.31134	GBP7, GBP6, IRGM2, BATF2, GBP9, IRF8, GBP10, IIGP1, BCL3, GBP2B, GBP3, GBP2
GO:0042476	odontogenesis	11	3.11435e-06	6.42822	FGFR2, MSX2, WNT10A, SDC1, CSF1, AQP5, GAS1, ID3, AXIN2, LAMB1, AQP3
GO:0044406	adhesion of symbiont to host	7	4.52939e-06	12.2721	ICAM1, GBP7, GBP6, GBP9, GBP2B, GBP3, GBP2
GO:0002237	response to molecule of bacterial origin	8	4.90496e-06	9.70976	CXCL1, H2-M3, TAP2, CXCL2, TLR2, TNFAIP3, CD14, B2M
GO:0042060	wound healing	20	5.58037e-06	3.3571	KRT6A, CAV1, WNT5B, TNC, CXCL2, TGFB3, GRHL3, SPARC, CX3CL1, TIMP1, TGFB2, MSX2, SDC1, ADRB2, ADRB1, SERPINE1, SERPINB2, CNN2, PLAU, FN1
GO:0010942	positive regulation of cell death	14	5.90876e-06	4.60202	LZTS2, GRIN1, HP, LPAR1, NRADD, MSX2, CDKN1A, NOD1, CTGF, UCP2, IRF1, FAS, BMP7, AXIN2
GO:0019886	antigen processing and presentation of exogenous peptide antigen via MHC class II	8	9.27241e-06	9.01621	H2-EB1, UNC93B1, H2-DMB1, H2-AA, H2-AB1, H2-DMA, CD74, H2-DMB2
GO:0032570	response to progesterone	11	9.31307e-06	5.7854	TXNIP, CD38, CAV1, CCL2, CLDN4, TGFB3, TLR2, OXTR, PTN, TGFB2, GJB2
GO:0002479	antigen processing and presentation of exogenous peptide antigen via MHC class I, TAP-dependent	11	9.31307e-06	5.7854	H2-K1, PSMB10, H2-Q10, H2-D1, H2-T23, H2-Q7, H2-Q8, PSMB8, B2M, TAPBP, PSMB9
GO:0001666	response to hypoxia	30	1.12979e-05	2.46537	CAV1, ATP1B1, CCL2, CLDN3, PGF, SLC6A4, ACOT2, EGLN3, TGFB3, TLR2, BNIP3, CYTB, ADA, TGFB2, PLOD2, NOS2, CASP1, ANGPTL4, MB, PLAT, NOX4, MUC1, SOD3, DDIT4, AGTRAP, CD38, ETS1, UCP2, VEGFA, PLAU
GO:0010628	positive regulation of gene expression	49	1.42429e-05	1.93769	FGFR2, CAV1, PDGFB, CSF1, TNC, SLC6A4, TLR2, TGFB3, HFE, ITGB3, KIT, CALCOCO1, ZFP580, TGFB2, LIF, SEC16B, CTGF, TRIM6, C1QTNF1, CYP26B1, SERPINE1, PIP, CNN2, FN1, RAB27A, PLAG1, PID1, WNT10A, AR, SOX11, RELB, DLL1, GRHL3, HMGA2, LGALS9, GAS6, LCN2, DDX58, NTRK3, SERPINB9, ATF3, RPS6KA2, NTRK2, VEGFA, ID4, ADM2, EDA, PPP1R15A, NGF
GO:0007411	axon guidance	25	2.14736e-05	2.64738	NRP1, L1CAM, EPHB1, EPHB2, TGFB2, SEMA5A, LHX2, SEMA3C, UNC5C, LAMB1, BOC, RUNX3, FLRT2, KIF5A, EFNB2, FLOT1, GAS1, NTN1, EPHA4, SEMA4F, DLX5, BMP7, KIF26A, APBB1, KIF26B
GO:0035987	endodermal cell differentiation	10	2.62537e-05	5.84384	COL4A2, COL7A1, ITGA7, COL12A1, MMP15, HMGA2, LAMB1, COL8A1, COL11A1, FN1
GO:0007155	cell adhesion	55	3.83678e-05	1.7893	CTNNAL1, ATP1B1, NUAK1, FERMT1, BCAM, L1CAM, EDIL3, MEGF10, CD47, WISP2, CTGF, TGFBI, COL12A1, BOC, CYR61, ICAM1, PDPN, FLOT2, CDHR1, SDK2, EFNB2, MFGE8, PTPRU, PRKD2, VCAN, ADAM12, TNC, CDH2, CX3CL1, ITGB3, ADA, EPHB1, SORBS3, LGALS3BP, COL7A1, FAT4, SORBS2, MSLN, FAT2, KLRA4, THBS1, LAMB1, COL8A1, THBS3, SPP1, FN1, COL18A1, FLRT2, PODXL, IGSF9B, EPHA4, STAB1, FBLN5, ITGA7, DSC2
GO:0043065	positive regulation of apoptotic process	42	3.9897e-05	1.97818	TGFB3, BNIP3, LPAR1, ANKRD1, TGFB2, MSX2, ACE, BOK, CNR1, TGM2, PTN, UNC5C, FAS, RARB, CASP1, PHLDA3, BMF, CYR61, NOX4, TXNIP, GRIN1, KLF11, HMGA2, DDIT3, NTRK3, IFIT2, ADRB2, TNFSF10, EPHA7, ADRB1, RASSF6, BBC3, RPS6KA2, CASP12, PDE5A, UBD, ID3, BMP7, EIF2AK2, APBB1, IGFBP3, NGF
GO:0045088	regulation of innate immune response	7	4.22122e-05	9.20404	IRF7, IRF1, DUSP10, SAMHD1, TNFAIP3, RNF135, DHX58
GO:0019885	antigen processing and presentation of endogenous peptide antigen via MHC class I	5	7.59575e-05	15.7784	TAP2, TAP1, ERAP1, B2M, TAPBP
GO:0043410	positive regulation of MAPK cascade	19	8.62306e-05	2.88258	FGFR2, AR, PDGFB, CDH2, ITGB3, KIT, LPAR1, NRADD, LIF, SORBS3, NOD2, TNFRSF1B, ADRB2, TNFRSF11A, C1QTNF1, NTRK2, FAS, IGFBP3, F2R
GO:0072593	reactive oxygen species metabolic process	11	9.20849e-05	4.56742	NOX4, PDGFB, CTGF, MPV17L, PDK4, DUOX1, PRDX4, BNIP3, LRRK2, CYR61, DDIT4
GO:0060326	cell chemotaxis	16	9.66257e-05	3.23659	CXCL1, CCL2, CXCL5, PDGFB, CXCL2, CCL9, ARHGEF16, CXCL9, KIT, LPAR1, CX3CL1, EPHB1, DOCK4, CXCL10, SEMA5A, VEGFA
GO:0042127	regulation of cell proliferation	31	0.000105422	2.15475	FGFR2, SAT1, FXYD2, APOBEC1, CXCL5, TNC, PTGS1, CXCL2, EGLN3, CXCL9, JAG2, NFKBIA, NRADD, LGR5, TGFB2, CXCL10, TNFRSF1B, TNFRSF11A, JUND, SERPINE1, CNN2, NDRG1, NOS2, FAS, CEBPA, TXNIP, SGK1, TBX3, SPARC, CD81, PLAU
GO:0008284	positive regulation of cell proliferation	58	0.00011542	1.68846	CLDN7, PDGFB, PGF, TNFSF13, IL15, DDR2, GLI1, TGFB2, CXCL10, CD47, NOD2, GAB2, CTGF, RARB, AR, LYN, SOX11, EFNB2, LIFR, IL11RA1, DLL1, HMGA2, ADRB2, CCND2, VEGFA, CD81, EIF5A2, NGF, FGFR2, GCNT2, ADORA2B, CSF1, TNC, CRLF1, CNTFR, KIT, IL34, TIMP1, LIF, PTN, THBS1, FN1, COL18A1, PTPN6, TBX3, GAS1, STAT1, NTN1, NTRK3, ATF3, ETS1, EPGN, NTRK2, SP6, ID4, BAMBI, PLAU, F2R
GO:0001525	angiogenesis	32	0.000115648	2.11258	FGFR2, SAT1, CAV1, NRP1, CCL2, PGF, RORA, RNF213, EPHB1, EPHB2, ANGPTL6, CTGF, TGFBI, SERPINE1, ADAM8, COL8A1, RAMP1, ANGPTL4, FN1, COL18A1, COL4A2, COL4A1, EFNB2, MFGE8, PRKD2, EPGN, PLXDC1, VEGFA, ADM2, TNFAIP2, SEMA4A, PLAU
GO:0007623	circadian rhythm	19	0.000142298	2.77582	NAMPT, KLF9, CLDN4, CREM, SLC6A4, RORC, PRKG2, RORA, PPARGC1A, NTRK3, CYP7B1, JUND, NTRK2, PER2, ID4, ID3, FAS, NOS2, NGF
GO:0007565	female pregnancy	16	0.000150748	3.11671	H2-Q2, MUC1, NAMPT, A2M, CLDN4, PGF, TGFB3, OXTR, HFE, LGALS9, CD38, UCP2, ETS1, SLC38A1, IGFBP2, IGFBP5
GO:0031069	hair follicle morphogenesis	10	0.000249805	4.5081	FGFR2, WNT10A, FOXQ1, KRT17, SOSTDC1, FST, SNAI1, RUNX3, IGFBP5, TGFB2
GO:0045921	positive regulation of exocytosis	9	0.000250486	5.07162	SEPT5, STX1A, CADPS2, VSNL1, EXPH5, STXBP1, SYTL4, GLRX, RAB27A
GO:0030198	extracellular matrix organization	19	0.000285838	2.62973	MIA, COL18A1, COL4A2, PXDN, COL4A1, ELF3, PRDX4, NTN4, TGFB2, FBLN5, SMOC1, FOXF2, TGFBI, BCL3, ERO1L, LAMB1, APBB1, FN1, CYR61
GO:0045669	positive regulation of osteoblast differentiation	14	0.000294959	3.24849	CEBPA, CEBPD, SOX11, FAM20C, DDR2, MSX2, DLX5, JUND, VEGFA, LTF, ID4, BMP7, CYR61, IFI204
GO:0035556	intracellular signal transduction	44	0.000487447	1.73562	ADCY7, ADCY8, NUAK1, KIT, MCF2L, RASAL1, NOD2, PLCB4, NOD1, GAB2, CTGF, PLCH1, RASA3, RASA4, BLNK, ARHGEF4, DEPDC7, PTPN6, SGK1, TNIK, LYN, SOCS1, DGKK, PKN1, SPSB4, PRKCG, WNK3, ARHGAP29, DAPK2, CISH, CCDC68, MARK1, DAPK1, PRKD2, DOK1, HUNK, CAMK4, RPS6KA2, AKAP6, DEPTOR, LRRK2, SPATA13, KALRN, IGFBP5
GO:0070372	regulation of ERK1 and ERK2 cascade	9	0.000536495	4.58081	FGFR2, PTPN6, EPHA7, LYN, RRAS, CEACAM1, EPHB1, FN1, CYR61
GO:0035457	cellular response to interferon-alpha	6	0.000549086	7.88918	IFIT3, IFIT2, IFIT1, IFIT3B, GAS6, IFI204
GO:0035455	response to interferon-alpha	6	0.000549086	7.88918	BST2, IFITM3, TGTP1, TGTP2, EIF2AK2, ADAR
GO:0010906	regulation of glucose metabolic process	6	0.000701354	5.04908	MLYCD, C1QTNF1, PDK4, RORC, RORA, ACACB, IGFBP3, IGFBP5
GO:0032757	positive regulation of interleukin-8 production	8	0.000701354	5.04908	DDX58, PRKD2, NOD2, SERPINE1, TLR2, LBP, DDIT3, ZFP580
GO:0070374	positive regulation of ERK1 and ERK2 cascade	25	0.000820543	2.09819	FGFR2, CCL2, NRP1, GCNT2, PDGFB, C3, TLR2, CCL9, ITGB3, CX3CL1, CD74, NOD2, NOD1, CTGF, NDRG4, NOX4, ICAM1, ESR1, PRKCDBP, GAS6, PRKD2, ARRB1, VEGFA, ST5, F2R
GO:0061436	establishment of skin barrier	7	0.00084396	5.81308	CLDN4, CYP26B1, CLDN1, GRHL3, SFN, TMPRSS13, ABCA12
GO:0001916	positive regulation of T cell mediated cytotoxicity	7	0.00084396	5.81308	H2-K1, H2-M3, TAP2, H2-D1, H2-T23, CD1D1, B2M
GO:2000045	regulation of G1/S transition of mitotic cell cycle	7	0.00084396	5.81308	PID1, PTPN6, PSME1, PDPN, PSME2, TJP3, PSME2B
GO:0006094	gluconeogenesis	8	0.00090779	4.85488	GPD1, ATF3, PER2, FBP1, BPGM, FBP2, PCK2, PPARGC1A
GO:0006915	apoptotic process	56	0.00121712	1.55015	DLC1, PGLYRP1, BNIP3, FGF13, NRADD, ASAH2, DAB2, TMEM173, NOD1, CUL7, BOK, CASP7, UNC5C, FAS, CASP1, SGK1, CHAC1, DAPK2, DNASE2A, DDIT3, DDIT4, DAPK1, RNF130, ADRB1, SERPINA3G, SH3KBP1, TNFAIP3, PPP1R15A, FGFR2, ALDOC, EGLN3, TRIB3, DIDO1, SQSTM1, SHISA5, ERO1L, XAF1, PHLDA3, BMF, KLF11, XKR8, STAT1, BIRC3, S100A14, NTN1, LCN2, IFIT2, EPHA7, TNFSF10, RASSF6, BBC3, CSRNP1, CASP12, IRF1, SLC5A8, AP…
GO:0051092	positive regulation of NF-kappaB transcription factor activity	17	0.00136327	2.46085	IRAK2, ICAM1, AR, RAB7B, TLR2, TRIM14, TRIM25, PRKD2, NOD2, TNFRSF11A, NOD1, IL1RAP, LTF, EDA, EIF2AK2, ADAM8, RNF31
GO:0008285	negative regulation of cell proliferation	41	0.00137312	1.68467	FGFR2, DLC1, LZTS2, CAV1, ADORA2B, IFITM3, TGFB3, TLR2, BDKRB2, H19, SLFN2, TGFB2, MSX2, LIF, WISP2, PTGES, BCL11B, NDRG1, RARB, AXIN2, NOX4, CEBPA, AR, LYN, PTPRZ1, CLMN, FBXO2, KLF11, DLL1, PTPRU, RERG, IFIT3, CDKN1A, RPS6KA2, IRF1, NRK, WNT9A, EIF2AK2, BMP7, IGFBP3, F2R
GO:0042088	T-helper 1 type immune response	5	0.00155766	8.76576	IL18BP, VEGFA, RELB, BCL3, TLR6
GO:0002485	antigen processing and presentation of endogenous peptide antigen via MHC class I via ER pathway, TAP-dependent	5	0.00155766	8.76576	H2-K1, ABCB9, TAP2, TAP1, H2-D1
GO:0002504	antigen processing and presentation of peptide or polysaccharide antigen via MHC class II	5	0.00155766	8.76576	H2-EB1, H2-DMB1, H2-AA, H2-AB1, H2-DMA
GO:0002481	antigen processing and presentation of exogenous protein antigen via MHC class Ib, TAP-dependent	5	0.00155766	8.76576	ABCB9, H2-M3, TAP2, TAP1, B2M
GO:0035456	response to interferon-beta	5	0.00155766	8.76576	IKBKE, BST2, IFITM3, XAF1, STAT1
GO:0032355	response to estradiol	16	0.0016869	2.49954	TXNIP, FOXA1, SLC6A4, CXCL2, ESR1, OXTR, MMP15, GJB2, CD38, IFI27, CTGF, ETS1, PTN, IGFBP2, NQO1, BMP7
GO:0007399	nervous system development	40	0.00177904	1.6741	FUT9, NRP1, IMPACT, L1CAM, FGF13, EPHB1, EPHB2, SEMA5A, SLC1A2, SRRM4, LHX2, RAB23, SEMA3C, SEMA3B, NDRG2, INA, TMEM223, NES, TNIK, CHAC1, SOX11, EFNB2, NTNG1, FZD3, DLL1, IGSF9B, GAS7, NTRK3, EPHA4, EPHA7, SEMA4G, NAV1, SEMA4F, NAV2, VEGFA, NTRK2, DBN1, IGSF9, SEMA4A, KALRN
GO:0050830	defense response to Gram-positive	15	0.00208355	2.5449	GBP7, NOD2, GBP6, NOD1, GBP9, PGLYRP3, PGLYRP1, GBP10, TLR2, H2-T23, LBP, GBP2B, GBP3, GBP2, B2M
GO:0016055	Wnt signaling pathway	26	0.00214249	1.926	KRT6A, LZTS2, WNT5B, NKD2, LGR6, APCDD1, TCF7L1, CALCOCO1, CCNE1, DAB2, SOSTDC1, NDRG2, PRKAA2, AXIN2, CDK14, FZD9, WNT10A, TNIK, TRABD2B, TLE4, FZD3, MARK1, DDIT3, PORCN, WNT9A, LRP4
GO:0048662	negative regulation of smooth muscle cell proliferation	9	0.0022421	3.73698	CAV1, NDRG4, ESR1, NDRG2, IL15, TNFAIP3, IGFBP3, PPARGC1A, IGFBP5
GO:0016477	cell migration	24	0.00227071	1.98262	PVR, ARC, NRP1, PODXL, FSCN1, EFNB2, CDH2, ASAP3, ITGB3, SNAI1, TGFB2, CD47, SDC1, GAB2, CTGF, SORBS2, VEGFA, ITGA7, SH3KBP1, THBS1, LAMB1, BAMBI, SPATA13, PSTPIP2
GO:0033280	response to vitamin D	6	0.00244756	5.91688	ALPL, STC2, TRIM25, BMP7, SPP1, CXCL10
GO:0031100	organ regeneration	11	0.00245986	3.09932	LIF, CDKN1A, ACE, CCL2, CXCL5, PGF, LIFR, CYTB, PTPRU, LPIN1, GAS6
GO:0060021	palate development	14	0.00256722	2.59879	FRAS1, TBX3, TGFB3, GAS1, SNAI1, TGFB2, EPHB2, DHRS3, DLX6, DLX5, CSRNP1, FOXF2, COL11A2, ALX1
GO:2000379	positive regulation of reactive oxygen species metabolic process	8	0.00274996	4.07183	NOX4, XDH, PID1, CDKN1A, PDGFB, DUOXA1, THBS1, PLAU
GO:0048286	lung alveolus development	10	0.00282874	3.28716	FGFR2, LIF, ACE, PDPN, VEGFA, TGFB3, SFTPD, ADA, ABCA12, IGFBP5
GO:0045944	positive regulation of transcription from RNA polymerase II promoter	86	0.00287014	1.36376	NAMPT, RNASEL, THRA, ELF3, HELZ2, LMO4, ELF5, TGFB3, FSTL3, TLR2, RHOQ, RORA, MCF2L, GLI1, NLRC5, NOD2, TMEM173, BARX2, SDPR, FOXF2, CREB3L1, RARB, MYB, CYR61, ALX1, PID1, CIITA, SSBP4, AR, EGR2, EGR4, SOX11, RELB, ESR1, DLL1, GRHL3, ELL3, HMGA2, PPARGC1A, LPIN1, PPARGC1B, DDIT3, PRKD2, ADRB2, ARRB1, VEGFA, CD81, ZFPM2, NFE2L1, FGFR2, CREM, SOX5, NFKBIA, SOX6, CALCOCO1, LIF, ZFP750, LHX2, BCL11B,…
GO:0008360	regulation of cell shape	19	0.00298459	2.15675	RHOJ, DLC1, ICAM1, SHROOM3, CCL2, PDPN, RHOQ, LPAR1, KIT, GAS7, SPRR1B, VEGFA, ITGA7, SH3KBP1, PTN, MYH14, BAMBI, SEMA4A, FN1
GO:0030855	epithelial cell differentiation	12	0.00304716	2.82597	FGFR2, TST, MUC1, COL4A1, ELF3, DLX6, DLX5, ALDOC, GSTK1, VEGFA, ID3, BMP7
GO:0035023	regulation of Rho protein signal transduction	13	0.00315281	2.66388	DLC1, ARHGEF4, ARHGEF38, FLOT1, ARHGEF16, CDH2, ARHGEF15, ARHGEF9, MCF2L, PLEKHG4, SPATA13, FGD3, KALRN
GO:0001558	regulation of cell growth	11	0.00321516	2.99245	FXYD2, SGK1, WISP2, FAM107A, CTGF, FBLN5, IGFBP2, IGFBP3, CEACAM1, IGFBP5, CYR61
GO:0009611	response to wounding	11	0.00321516	2.99245	SLC1A2
GO:0032092	positive regulation of protein binding	12	0.00343184	2.78442	ACE, TMEM173, CAV1, ARRB1, FLOT1, HFE, TRIB3, LRRK2, BAMBI, LFNG, B2M, NGF
GO:0051272	positive regulation of cellular component movement	5	0.0036828	7.17198	LYN, PDPN, ETS1, VEGFA, CHST3
GO:0034142	toll-like receptor 4 signaling pathway	5	0.0036828	7.17198	NFKBIA, PIK3AP1, TRIL, S100A14, CD14 1146
GO:0071356	cellular response to tumor necrosis factor	16	0.00392656	2.29503	CEBPA, PID1, GPD1, ICAM1, CCL2, CCL9, CX3CL1, ANKRD1, RORA, BIRC3, PCK2, PPARGC1A, LCN2, IRF1, THBS1, DBN1
GO:0032728	positive regulation of interferon-beta production	7	0.00397406	4.41794	DDX58, IFIH1, IRF7, FLOT1, IRF1, TLR2, RNF135
GO:0007611	learning or memory	10	0.00432994	3.0938	FZD9, EGR2, THRA, BHLHB9, PTPRZ1, CNR1, GRIN1, TMOD2, PRKCG, LAMB1
GO:0042270	protection from natural killer cell mediated cytotoxicity	4	0.00438146	10.5189	SERPINB9, TAP2, TAP1, H2-T23
GO:0071560	cellular response to transforming growth factor beta stimulus	11	0.00468199	2.84528	NOX4, WNT10A, DAB2, COL4A2, CAV1, SERPINE1, SOX5, SOX6, ANKRD1, PPARGC1A, DBN1
GO:0010718	positive regulation of epithelial to mesenchymal transition	8	0.00476716	3.71256	DAB2, GCNT2, TGFB3, AXIN2, BAMBI, SNAI1, ALX1, TGFB2
GO:0048863	stem cell differentiation	8	0.00476716	3.71256	MSX2, LIF, A2M, PHF19, VSIR, KIT, ELL3, TCF7L1
GO:0007275	multicellular organism development	87	0.00477863	1.33403	NRP1, PDGFB, ELF3, GPR161, PGF, ANO1, JAG2, RORC, L1CAM, EDIL3, SPRY4, GLI1, DAB2, PLEKHB1, TNFRSF11A, RAB23, CREB3L1, SEMA3C, SEMA3B, UNC5C, ALX1, INA, WNT10A, ARC, PDPN, SOX11, EFNB2, MGP, DLL1, DNASE2A, ZFP37, SEMA4G, NAV1, SEMA4F, VEGFA, FOXG1, HHAT, SORT1, WNT9A, EDA, DBN1, TNFAIP2, IGSF9, SEMA4A, KIF26B, SHROOM3, WNT5B, PAQR7, PAQR8, SOX6, BICC1, EPHB2, MSX2, SEMA5A, ANGPTL6, TNFRSF1B, NRAR…
GO:0034097	response to cytokine	13	0.00481386	2.53233	IFI27, TNFRSF11A, PTGES, SERPINA3G, JUND, CD274, RELB, LIFR, OXTR, SERPINA3F, SPARC, STAT1, TIMP1
GO:0048843	negative regulation of axon extension involved in axon guidance	7	0.00489394	4.24802	SEMA5A, NRP1, SEMA4G, SEMA4F, SEMA3C, SEMA3B, SEMA4A
GO:0030324	lung development	17	0.0051247	2.16316	FGFR2, CEBPA, LIPA, PDPN, FOXA1, FSTL3, MGP, SPARC, ADA, GLI1, LIF, EIF4EBP1, CTGF, VEGFA, HEG1, PTN, ZFPM2
GO:0060740	prostate gland epithelium morphogenesis	5	0.00524966	6.57432	CYP7B1, AR, TNC, FOXA1, ID4
GO:0016525	negative regulation of angiogenesis	12	0.00537612	2.62973	LIF, COL4A2, ADRB2, CCL2, STAB1, PTN, SPARC, HHIP, STAT1, THBS1, SEMA4A, CXCL10
GO:0009617	response to bacterium	8	0.00563962	3.60648	SERPINB9, CD47, CAV1, IRF8, TLR2, STAT1, CASP1, CD14
GO:0007613	memory	13	0.00587298	2.47131	CYP7B1, KLK8, ADRB1, CNR1, IL1RN, PTGS1, SLC6A4, GRIN1, OXTR, FGF13, CASP1, KALRN, NGF
GO:0009612	response to mechanical stimulus	11	0.00592108	2.75495	TXNIP, CAV1, CCL2, ETS1, TNC, JUND, LRP11, STAT1, IGFBP2, THBS1, KALRN
GO:0043524	negative regulation of neuron apoptotic process	20	0.00607635	1.97229	FZD9, NES, CCL2, NRP1, GDF5, GRIN1, SNCA, CRLF1, TGFB3, STXBP1, PRKCG, CNTFR, PPARGC1A, BHLHB9, BOK, NTRK2, VEGFA, ADAM8, NGF, F2R
GO:0001933	negative regulation of protein phosphorylation	13	0.00646762	2.44189	PID1, XDH, LYN, IMPACT, SNCA, PKN1, MYADM, PPARGC1A, NTRK3, ARRB1, LRRK2, GBP4, IGFBP3
GO:0033138	positive regulation of peptidyl-serine phosphorylation	12	0.00662945	2.55865	NTRK3, LIF, PRKD2, PFN2, CAV1, ARRB1, TRIM6, VEGFA, NTRK2, SNCA, PPP1R15A, GAS6
GO:0045780	positive regulation of bone resorption	6	0.00703222	4.73351	ITGB3, ADAM8, CAR2, TMEM64, PPARGC1B, SPP1
GO:0032722	positive regulation of chemokine production	6	0.00703222	4.73351	ADORA2B, P2RY2, TLR2, LBP, EIF2AK2, LGALS9
GO:0045745	positive regulation of G-protein coupled receptor protein signaling pathway	5	0.00720689	6.0686	KLK6, C3, PDE5A, TMOD2, KLK14
GO:0051085	chaperone mediated protein folding requiring cofactor	5	0.00720689	6.0686	H2-DMB1, ERO1L, H2-DMA, CD74, H2-DMB2
GO:0034340	response to type I interferon	4	0.0073079	9.01621	IKBKE, ISG15, STAT1, MX2
GO:0048839	inner ear development	11	0.0082417	2.62973	H2-K1, CEBPA, CEBPD, TGFB3, H2-T23, DLL1, SPARC, H2-DMA, LGR5, TGFB2, IFI204
GO:0001938	positive regulation of endothelial cell proliferation	11	0.0082417	2.59048	SEMA5A, PRKD2, CAV1, CCL2, PDGFB, NRARP, PGF, F3, VEGFA, ITGB3, ZFP580
GO:0090263	positive regulation of canonical Wnt signaling pathway	11	0.0082417	2.59048	FGFR2, FZD9, CAV1, THRA, NRARP, DLX5, EDA, LRRK2, BAMBI, LGR5, LRRK1
GO:0006468	protein phosphorylation	52	0.00975853	1.42444	RNASEL, PDGFB, NUAK1, FAM20C, RORC, PRKG2, DDR2, CAMKK1, TGFB2, CCNE1, MLKL, CDK14, IRAK2, TRPM6, SGK1, TNIK, LYN, PKN1, WNK3, PRKCG, DAPK2, MARK1, DAPK1, HUNK, PRKD2, CAMK4, NRK, LRRK2, EIF2AK2, LRRK1, KALRN, FGFR2, TRIB3, KIT, EPHB1, EPHB2, PRKAA2, RUNX3, LTK, MAK, PDK4, GAS6, NTRK3, EPHA4, IKBKE, EPHA7, RPS6KA2, DYRK1B, NTRK2, ADM2, IGFBP3, MYLK
GO:0043280	positive regulation of cysteine-type endopeptidase activity involved in apoptotic process	9	0.00989635	2.95844	TNFSF10, NOD1, CTGF, ARRB1, CASP12, FAS, F2R, DAPK1, CYR61
GO:0045599	negative regulation of fat cell differentiation	9	0.00989635	2.95844	MSX2, VEGFA, NUCB2, SORT1, TRIB3, ID4, ZFPM2, RORA, DDIT3
GO:0030968	endoplasmic reticulum unfolded protein response	9	0.00989635	2.95844	ATF3, STC2, CASP12, CREB3L1, ERO1L, UGGT2, EIF2AK2, PPP1R15A, DDIT3
GO:0019221	cytokine-mediated signaling pathway	18	0.0110077	1.94528	CEBPA, FLRT2, PTPN6, IL1R1, CCL2, IL1RN, SOCS1, LIFR, DUOX1, IL11RA1, KIT, CX3CL1, STAT1, CISH, F3, IL1RAP, IIGP1, EDA
GO:0006012	galactose metabolic process	4	0.0111461	7.88918	GALK2, GALK1, GALM, PPARGC1A
GO:0002489	antigen processing and presentation of endogenous peptide antigen via MHC class Ib via ER pathway, TAP-dependent	4	0.0111461	7.88918	ABCB9, TAP2, TAP1, H2-T23
GO:0014909	smooth muscle cell migration	4	0.0111461	7.88918	PLAT, ITGB3, PLAU, KALRN
GO:0090091	positive regulation of extracellular matrix disassembly	4	0.0111461	7.88918	SEMA5A, FSCN1, DDR2, TGFB2
GO:0002315	marginal zone B cell differentiation	4	0.0111461	7.88918	BCL3, DLL1, TNFAIP3, LFNG
GO:0071679	commissural neuron axon guidance	4	0.0111461	7.88918	NRP1, VEGFA, FZD3, EPHB2
GO:0040008	regulation of growth	11	0.0112047	2.51539	SOCS1, MNDAL, DLL1, OGFR, HMGA2, IGFBP2, MRGBP, IGFBP3, GAS6, CISH, IGFBP5
GO:0006598	polyamine catabolic process	3	0.0115129	15.7784	SAT1, PAOX, SMOX
GO:0055114	oxidation-reduction process	59	0.0115467	1.37711	TM7SF2, STEAP4, LDHB, PXDN, ALOX12E, SNCA, PTGS1, PRDX4, BBOX1, GLDC, CYP39A1, PLOD2, SMOX, NOS2, LOXL3, DHTKD1, NQO1, SARDH, GFOD1, PCYOX1L, NOXO1, CMAH, ALDH3B2, DHRS9, CBR3, MOXD1, ALDH3B1, DHRS3, H6PD, MARC2, STEAP2, STEAP1, UQCRB, PRODH, XDH, HSD17B11, PHYHD1, CYP2F2, EGLN3, CYTB, AASS, CBR2, FAM213A, CYP26B1, IDH2, ERO1L, GLRX, NOX4, GPD1, PAOX, PTGR1, FOXRED2, AAED1, SOD3, MSRB2, AKR1B8, C…
GO:0060548	negative regulation of cell death	12	0.0117916	2.36675	NTRK3, WISP2, CTGF, IMPACT, SOX11, TTPA, BNIP3, ZFPM2, WNT9A, ITGB3, TNFAIP3, BMP7
GO:0048661	positive regulation of smooth muscle cell proliferation	12	0.0117916	2.36675	FGFR2, NOTCH3, NAMPT, PDGFB, VEGFA, TGM2, ABCC4, CX3CL1, ITGB3, STAT1, THBS1, PPARGC1A
GO:0042130	negative regulation of T cell proliferation	8	0.0118841	3.15567	PTPN6, H2-M3, PDE5A, CD274, SFTPD, H2-AA, H2-AB1, CEACAM1
GO:0031663	lipopolysaccharide-mediated signaling pathway	7	0.0119529	3.56286	IRAK2, CCL2, LYN, NFKBIA, LBP, STAT1, CD14
GO:0045746	negative regulation of Notch signaling pathway	7	0.0119529	3.56286	PEAR1, CHAC1, NRARP, NOTCH4, NFKBIA, DLK2, BMP7
GO:0042771	intrinsic apoptotic signaling pathway in response to DNA damage by p53 class mediator	7	0.0119529	3.56286	CDKN1A, BBC3, SHISA5, BCL3, PHLDA3, IFI204, DDIT4
GO:0090090	negative regulation of canonical Wnt signaling pathway	14	0.0121177	2.16566	CAV1, LZTS2, WNT5B, NKD2, CDH2, BICC1, DDIT3, TMEM64, GLI1, DAB2, SOSTDC1, WNT9A, AXIN2, LRP4
GO:0071360~	cellular response to exogenous dsRNA	5	0.0124329	5.25945	CIITA, IFIT1, TMEM173, CAV1, FLOT1
GO:0006956	complement activation	5	0.0124329	5.25945	C1RA, C1RB, C4A, C4B, C3
GO:0045824	negative regulation of innate immune response	5	0.0124329	5.25945	IFI202B, NMI, TRAFD1, TNFAIP3, DHX58
GO:0032481	positive regulation of type I interferon production	5	0.0124329	5.25945	TMEM173, IRF7, IRF1, DHX58, CD14
GO:0043123	positive regulation of I-kappaB kinase/NF-kappaB signaling	18	0.0133101	1.90611	BST2, TSPAN6, TRIM25, LPAR1, TLR6, SECTM1A, IKBKE, TNFSF10, NOD2, NOD1, SHISA5, TGM2, UBD, LTF, EDA, CASP1, RNF31, F2R
GO:0071222	cellular response to lipopolysaccharide	23	0.013317	1.73637	ICAM1, GBP6, CCL2, CXCL2, ABCA1, ANKRD1, STAT1, PPARGC1A, B2M, CMPK2, CXCL10, LCN2, TNFRSF1B, PLSCR2, IRF8, SERPINE1, PDE4B, GBP10, LBP, NOS2, TNFAIP3, GBP2, CD14
GO:0007568	aging	20	0.0135498	1.82409	CIITA, NOX4, CCL2, ALDOC, SNCA, TGFB3, IL15, PPARGC1A, ADA, TIMP1, TNFRSF1B, CTGF, UCP2, CNR1, IFI27L2A, CASP7, JUND, IGFBP2, NQO1, IGFBP5
GO:0042157	lipoprotein metabolic process	7	0.0139427	3.45152	APOBEC1, APOL10B, APOL9A, ABCA1, APOL9B, APOL7A, APOL6
GO:0051216	cartilage development	12	0.0140602	2.30903	MSX2, BBS1, COL9A1, EVC, GDF5, SOX5, MGP, SOX6, COL11A2, BMP7, COL11A1, TIMP1
GO:0010811	positive regulation of cell-substrate adhesion	8	0.0154173	3.0054	SMOC1, PTN, EDIL3, THBS1, COL8A1, DBN1, SPP1, CYR61
GO:0016338	calcium-independent cell-cell adhesion via plasma membrane cell-adhesion molecules	6	0.0156304	3.94459	CLDN7, CLDN4, CLDN3, CLDN1, CLDN23, CEACAM1
GO:0014912	negative regulation of smooth muscle cell migration	5	0.0157613	4.93074	NDRG4, SERPINE1, IGFBP3, PPARGC1A, IGFBP5
GO:0001942	hair follicle development	9	0.0158107	2.73087	PRSS8, WNT10A, LHX2, FZD3, EDA, APCDD1, LGR5, LRP4, TGFB2
GO:0043068	positive regulation of programmed cell death	4	0.0159403	7.0126	CDKN1A, BNIP3, RARB, LRRK2
GO:0060346	bone trabecula formation	4	0.0159403	7.0126	MSX2, VEGFA, THBS3, PPARGC1B
GO:0035988	chondrocyte proliferation	4	0.0159403	7.0126	CTGF, MMP16, HMGA2, DDR2
GO:0030388	fructose 1,6-bisphosphate metabolic process	4	0.0159403	7.0126	ALDOC, PFKP, FBP1, FBP2
GO:0003417	growth plate cartilage development	4	0.0159403	7.0126	COL9A1, RARB, THBS1, THBS3
GO:0071345	cellular response to cytokine stimulus	7	0.0161521	3.34692	PID1, SOCS1, NFKBIA, AKAP6, MME, NOS2, STAT1
GO:0006935	chemotaxis	15	0.0170783	2.00572	CCL2, CXCL5, LYN, CXCL2, CCL9, CXCL9, KIT, CX3CL1, LGALS9, ZFP580, CXCL10, CCRL2, CMTM8, CMTM3, CYR61
GO:0050729	positive regulation of inflammatory response	10	0.0171565	2.5045	CD47, ACE, CCL2, ETS1, SERPINE1, CCL9, TGM2, TLR2, CX3CL1, ADAM8
GO:0030326	embryonic limb morphogenesis	10	0.0171565	2.5045	MSX2, FRAS1, DLX6, DLX5, GDF5, CYP26B1, BMP7, LRP4, ALX1, TGFB2
GO:0042475	odontogenesis of dentin-containing tooth	10	0.0171565	2.5045	BCL11B, TNC, SOSTDC1, FST, JAG2, DLL1, EDA, BMP7, CAR2, LRP4
GO:0009968	negative regulation of signal transduction	9	0.01762	2.67934	CAV1, RGS2, ARRB1, SOCS1, HHIP, KIF26A, PMEPA1, CISH, DDIT4
GO:0045807	positive regulation of endocytosis	6	0.0185445	3.78681	DAB2, CAV1, FLOT1, SNCA, DLL1, CD14
GO:0001895	retina homeostasis	6	0.0185445	3.78681	BBS1, PIP, LTF, PIGR, SLC28A3, B2M
GO:0048593	camera-type eye morphogenesis	6	0.0185445	3.78681	VEGFA, AQP5, BMP7, COL8A1, EPHB1, EPHB2
GO:0048168	regulation of neuronal synaptic plasticity	6	0.0185445	3.78681	ARC, EGR2, GRIN1, SNCA, EPHB2, KALRN
GO:0050873	brown fat cell differentiation	7	0.0185917	3.24849	CEBPA, ADRB2, ADRB1, RGS2, BNIP3, ERO1L, MB
GO:0071526	semaphorin-plexin signaling pathway	7	0.0185917	3.24849	SEMA5A, NRP1, SEMA4G, SEMA4F, SEMA3C, SEMA3B, SEMA4A
GO:0030154	cell differentiation	65	0.0194542	1.31486	NRP1, ELF3, PGF, IMPACT, JAG2, RORC, L1CAM, GLI1, DAB2, SRRM4, PBXIP1, CTGF, DMKN, SEMA3C, SEMA3B, INA, M1AP, BATF2, SOX11, EFNB2, MGP, PARP11, DLL1, PTPRU, ZFP37, SEMA4G, NAV1, SEMA4F, VEGFA, SORT1, BRDT, RBM38, LRRK2, EDA, DBN1, IGSF9, TNFAIP2, SEMA4A, PAQR7, PAQR8, KIT, SEMA5A, RASAL1, ANGPTL6, ZFP750, SQSTM1, SMOC1, TDRKH, ZFP521, NDRG2, SPATA6, TDRD1, PTPN6, PLET1, NTNG1, ZSCAN2, GAS7, PSMB8…
GO:0071407	cellular response to organic cyclic compound	11	0.0194614	2.31416	CEBPA, ALPL, NOD2, TMEM173, SOCS1, NFKBIA, NOS2, ANKRD1, STAT1, AXIN2, IGFBP5
GO:0003151	outflow tract morphogenesis	9	0.0195732	2.62973	MSX2, DHRS3, TBX3, SOX11, VEGFA, SEMA3C, ZFPM2, THBS1, TGFB2
GO:0009887	organ morphogenesis	14	0.0202385	2.02658	FGFR2, WNT10A, RDH10, THRA, NRP1, WNT5B, TBX3, EFNB2, TGM1, TGFB3, DLL1, HHIP, BMP7, EPHB2
GO:0071300	cellular response to retinoic acid	10	0.0207237	2.42744	NTRK3, MUC1, LTK, CCL2, LYN, TNC, CYP26B1, SLC6A4, ABCA1, BRINP3
GO:0048146	positive regulation of fibroblast proliferation	10	0.0207237	2.42744	CDKN1A, PDGFB, PTPRZ1, SERPINE1, ESR1, ITGB3, DDR2, GAS6, CD74, FN1
GO:0045766	positive regulation of angiogenesis	15	0.020833	1.95599	PGF, C3, CX3CL1, ITGB3, SEMA5A, PRKD2, ETS1, F3, VEGFA, SERPINE1, NOTCH4, ERAP1, RRAS, ADM2, THBS1
GO:0050679	positive regulation of epithelial cell proliferation	11	0.0211827	2.28371	FGFR2, CYP7B1, GLUL, NOD2, EPGN, DLX6, CCND2, DLX5, VEGFA, ESR1, GAS1
GO:0048514	blood vessel morphogenesis	7	0.0212715	3.15567	COL4A1, PDGFB, VEGFA, EFNB2, ITGA7, CDH2, THBS1
GO:0060340	positive regulation of type I interferon-mediated signaling	4	0.0217148	6.31134	NLRC5, TRIM6, IRF7, ZBP1
GO:0072661	protein targeting to plasma membrane	6	0.0217946	3.64116	ATP2C2, NKD2, WNK3, PRKG2, MYADM, GAS6
GO:0045662	negative regulation of myoblast differentiation	6	0.0217946	3.64116	TBX3, CCL9, DLL1, ID3, DDIT3, CXCL10
GO:0032967	positive regulation of collagen biosynthetic process	6	0.0217946	3.64116	CCL2, PDGFB, CTGF, TGFB3, CREB3L1, F2R
GO:0050919	negative chemotaxis	6	0.0217946	3.64116	SEMA4G, SEMA4F, SEMA3C, SEMA3B, ITGB3, SEMA4A
GO:0048545	response to steroid hormone	6	0.0217946	3.64116	DAB2, PAQR7, OXTR, PAQR8, CAR2, SPP1
GO:0045907	positive regulation of vasoconstriction	8	0.0220255	2.80504	ICAM1, CD38, CAV1, PDGFB, PTGS1, PDE5A, OXTR, F2R
GO:0097461	ferric iron import into cell	3	0.0220606	11.8338	STEAP4, STEAP2, STEAP1
GO:0019884	antigen processing and presentation of exogenous antigen	3	0.0220606	11.8338	PSME1, PSME2, PSME2B
GO:2000427	positive regulation of apoptotic cell clearance	3	0.0220606	11.8338	CCL2, C3, MFGE8
GO:0060333	interferon-gamma-mediated signaling pathway	3	0.0220606	11.8338	NMI, IRF1, STAT1
GO:0061448	connective tissue development	3	0.0220606	11.8338	CTGF, SLC39A13, FOXA1
GO:0045837	negative regulation of membrane potential	3	0.0220606	11.8338	IL1RN, PTN, BNIP3
GO:0006116	NADH oxidation	3	0.0220606	11.8338	GPD1, CBR2, PCK2
GO:0008283	cell proliferation	23	0.0227388	1.64956	PTPN6, LIPA, LTK, PDPN, CSF1, FGF13, HMGA2, CD74, TACC1, DDIT4, ASAH2, GLUL, TNFRSF1B, UCN2, FAM83A, BOK, DLX5, VEGFA, TGFBI, IRF2, ID4, AXIN2, MVP
GO:0043032	positive regulation of macrophage activation	5	0.023965	4.38288	LBP, THBS1, CD1D1, LGALS9, IFI204
GO:0001774	microglial cell activation	5	0.023965	4.38288	SNCA, TLR2, CX3CL1, TLR6, CASP1
GO:0048566	embryonic digestive tract development	5	0.023965	4.38288	FOXF2, RARB, MYB, ADA, TGFB2
GO:0007413	axonal fasciculation	5	0.023965	4.38288	SEMA5A, NRP1, PTPRZ1, CNR1, EPHB2
GO:0051770	positive regulation of nitric-oxide synthase biosynthetic process	5	0.023965	4.38288	NAMPT, NOD2, CCL2, TLR2, STAT1
GO:0001934	positive regulation of protein phosphorylation	20	0.0243713	1.71504	TNIK, C3, ITLN1, FLOT1, IL34, GAS6, EPHA7, DAB2, PRR5, CTGF, ARRB1, SQSTM1, CCND2, VEGFA, DOK7, AKAP6, LRRK2, AXIN2, NGF, CYR61
GO:0006919	activation of cysteine-type endopeptidase activity involved in apoptotic process	10	0.0247958	2.35498	DLC1, XDH, NOD1, BBC3, BOK, F3, SNCA, EGLN3, STAT1, F2R
GO:0032689	negative regulation of interferon-gamma production	6	0.0253932	3.5063	NOD2, CD274, PGLYRP3, PGLYRP1, GAS6, LGALS9
GO:0060135	maternal process involved in female pregnancy	6	0.0253932	3.5063	LIF, IFI27, CCL2, ADCY7, CNR1, IL11RA1
GO:0050731	positive regulation of peptidyl-tyrosine phosphorylation	13	0.025734	2.03088	ICAM1, NRP1, PDGFB, LYN, PTPRZ1, ITGB3, CD74, LIF, NOD2, VEGFA, CD81, LRRK1, LRP4
GO:0006508	proteolysis	50	0.0257944	1.35553	AEBP1, HP, MMP25, C1RA, C1RB, USP18, CASP7, ERAP1, LTF, USP11, ADAM8, CASP1, DPP7, TMPRSS13, KLK14, CTSZ, TRABD2B, MMP16, MMP15, LAP3, ADAMTS8, CTSO, TNFAIP3, ADAM12, ADAMTS5, PSMB10, CPQ, ADAMTS15, MME, PRSS8, ACE, PIP, ADAMTS10, PRSS16, PLAT, TMPRSS2, KLK8, CAPN5, PRSS57, SCRN1, PSMB8, PSMB9, TMPRSS4, CASP12, RHBDL2, RHBDL3, PRSS22, GCA, PLAU, USP44
GO:0045444	fat cell differentiation	11	0.0270091	2.19699	CEBPA, BBS1, STEAP4, RNASEL, EGR2, CEBPD, SOCS1, ID4, HMGA2, LPIN1, PSMB8
GO:0051592	response to calcium ion	10	0.0270315	2.32035	TNNT2, TXNIP, SDC1, CAV1, APOBEC1, PTGES, CYTB, SPARC, TRPV6, THBS1
GO:0045747	positive regulation of Notch signaling pathway	7	0.0273874	2.9851	NOD2, JAG2, DLL1, KIT, TSPAN15, LFNG, TSPAN17
GO:0032825	positive regulation of natural killer cell differentiation	4	0.0284767	5.73759	IRF1, IL15RA
GO:0050707	regulation of cytokine secretion	4	0.0284767	5.73759	LYN, SOCS1, TLR2, TLR6
GO:0008347	glial cell migration	4	0.0284767	5.73759	EPHA4, CCL2, TGFB2, FN1
GO:0051639	actin filament network formation	4	0.0284767	5.73759	COBL, FHOD3, PLS1, ESPN
GO:0006801	superoxide metabolic process	5	0.0288731	4.1522	NOX4, NOXO1, NOS2, NQO1, SOD3
GO:0030278	regulation of ossification	5	0.0288731	4.1522	DHRS3, EGR2, CSF1, RSAD2, CREB3L1
GO:1901224	positive regulation of NIK/NF-kappaB signaling	5	0.0288731	4.1522	NOD2, NOD1, TLR2, EIF2AK2, GLRX
GO:0071347	cellular response to interleukin-1	11	0.029183	2.16952	LCN2, ICAM1, CCL2, CXCL2, SERPINE1, CCL9, IRF1, RORA, ANKRD1, CX3CL1, FN1
GO:2000352	negative regulation of endothelial cell apoptotic process	6	0.0293508	3.38108	SEMA5A, ICAM1, SERPINE1, TNFAIP3, GAS6, ANGPTL4
GO:0007267	cell-cell signaling	13	0.0294562	1.99144	FGFR2, WNT10A, WNT5B, PANX1, DLL1, GJB2, ADRB2, WISP2, ADRB1, CTGF, STAB1, FJX1, CYR61
GO:0071456	cellular response to hypoxia	13	0.0294562	1.99144	ICAM1, STC2, BNIP3, RORA, ANKRD1, PPARGC1A, ADRB2, EIF4EBP1, VEGFA, PTN, NDRG1, ERO1L, ADAM8
GO:0010862	positive regulation of pathway-restricted SMAD protein phosphorylation	8	0.0303724	2.62973	RBPMS, DAB2, GDF5, TGFB3, HFE, BMP7, LGALS9, TGFB2
GO:0050766	positive regulation of phagocytosis	8	0.0303724	2.62973	CD47, NOD2, C3, SFTPD, MFGE8, PROS1, GAS6, RAB27A
GO:0007528	neuromuscular junction development	7	0.0308395	2.90654	FGFR2, COL4A1, TNC, NTRK2, DOK7, LRRK2, KALRN
GO:0032760	positive regulation of tumor necrosis factor production	9	0.0316819	2.40687	NOD2, CCL2, NOD1, TLR2, H2-T23, LBP, SASH3, CD14, LGALS9
GO:0006486	protein glycosylation	14	0.0318789	1.90428	FUT9, GCNT2, OAS2, EXTL1, ST6GALNAC2, NAGPA, ST6GALNAC4, ST8SIA6, B3GNT7, B3GNT3, FUT1, UGGT2, GCNT1, B4GALT4
GO:0002040	sprouting angiogenesis	6	0.0336765	3.26449	NRP1, NRARP, PGF, VEGFA, THBS1, RNF213
GO:0031333	negative regulation of protein complex assembly	5	0.0343333	3.94459	EIF4EBP1, LMO4, IMPACT, STXBP1, XAF1
GO:0022409	positive regulation of cell-cell adhesion	5	0.0343333	3.94459	CD47, CCL2, FSTL3, L1CAM, KIF26B
GO:0031290	retinal ganglion cell axon guidance	5	0.0343333	3.94459	EPHA7, NRP1, SEMA4F, EPHB1, EPHB2
GO:0044130	negative regulation of growth of symbiont in host	5	0.0343333	3.94459	NOD2, SQSTM1, IRF8, TLR2, LBP
GO:0001502	cartilage condensation	5	0.0343333	3.94459	BARX2, THRA, CTGF, COL11A1, TGFB2
GO:0030199	collagen fibril organization	7	0.0345638	2.83201	ADAMTS14, COL11A2, DDR2, COL11A1, COL5A2, SERPINH1, TGFB2
GO:0031424	keratinization	7	0.0345638	2.83201	KRT6A, KRT6B, KRT17, SPRR1B, TGM1, SFN, ABCA12
GO:0008228	opsonization	3	0.035235	9.46702	CD47, SFTPD, LBP
GO:0002636	positive regulation of germinal center formation	3	0.035235	9.46702	TNFSF13, H2-DMA, ADA
GO:0043652	engulfment of apoptotic cell	3	0.035235	9.46702	XKR8, THBS1, MEGF10
GO:0071726	cellular response to diacyl bacterial lipopeptide	3	0.035235	9.46702	TLR2, TLR6, CD14
GO:0060355	positive regulation of cell adhesion molecule production	3	0.035235	9.46702	CAV1, FLOT1, GLRX
GO:0072178	nephric duct morphogenesis	3	0.035235	9.46702	EPHA4, EPHA7, EFNB2
GO:0032020	ISG15-protein conjugation	3	0.035235	9.46702	ISG15, UBA7, UBE2L6
GO:0046208	spermine catabolic process	3	0.035235	9.46702	SAT1, PAOX, SMOX
GO:0046068	cGMP metabolic process	3	0.035235	9.46702	PDE5A, PDE9A, RORA
GO:0010955	negative regulation of protein processing	4	0.0362191	5.25945	CHAC1, GAS1, LRRK2, CTLA2A
GO:0016045	detection of bacterium	4	0.0362191	5.25945	NOD2, NOD1, PGLYRP3, PGLYRP1
GO:0060546	negative regulation of necroptotic process	4	0.0362191	5.25945	CAV1, BOK, BIRC3, RNF31
GO:0045820	negative regulation of glycolytic process	4	0.0362191	5.25945	IER3, FBP1, PPARGC1A, DDIT4
GO:0031669	cellular response to nutrient levels	4	0.0362191	5.25945	LCN2, ICAM1, UCN2, PRKAA2
GO:0032091	negative regulation of protein binding	9	0.0377072	2.32795	IFIT2, ACE, DAB2, NES, CAV1, PDGFB, CKMT1, SLPI, LRRK2
GO:0032922	circadian regulation of gene expression	9	0.0377072	2.32795	NAMPT, CREM, RELB, PER2, RORC, PRKCDBP, RORA, PRKG2, PPARGC1A
GO:0051091	positive regulation of sequence-specific DNA binding transcription factor activity	13	0.038039	1.917	PRKD2, TNFRSF11A, FOXA1, ESR1, TRIM14, TRIM25, KIT, HMGA2, DDR2, PPARGC1A, TRIM21, PPARGC1B, NGF
GO:0045787	positive regulation of cell cycle	7	0.0385661	2.76121	FGFR2, TBX3, FOXG1, SLC6A4, TGM1, TRIM21, TGFB2 1146
GO:0009409	response to cold	7	0.0385661	2.76121	SLC27A1, ADRB2, ADRB1, THRA, LRP11, PPARGC1A, CXCL10
GO:0016310	phosphorylation	51	0.0389763	1.31486	NUAK1, FAM20C, PIP5K1B, PRKG2, ITPKA, DDR2, CAMKK1, CKB, CDK14, CIITA, TRPM6, SGK1, TNIK, LYN, PFKP, PKN1, PRKCG, WNK3, DAPK2, MARK1, DAPK1, HUNK, PRKD2, CAMK4, NRK, LRRK2, EIF2AK2, LRRK1, KALRN, FGFR2, KIT, EPHB1, EPHB2, CMPK2, GALK2, GALK1, CKMT1, PRKAA2, LTK, MAK, PDK4, AK3, IDNK, NTRK3, EPHA4, IKBKE, EPHA7, RPS6KA2, DYRK1B, NTRK2, MYLK
GO:0043434	response to peptide hormone	10	0.0403555	2.16142	STC2, CTGF, SERPINA3G, JUND, OXTR, SERPINA3F, SPARC, STAT1, BMP7, TIMP1
GO:0010595	positive regulation of endothelial cell migration	7	0.0428514	2.69387	PRKD2, ETS1, VEGFA, SPARC, ITGB3, THBS1, ZFP580
GO:0031397	negative regulation of protein ubiquitination	7	0.0428514	2.69387	CAV1, ISG15, ARRB1, PER2, PRKCG, TNFAIP3, GBP4
GO:0001837	epithelial to mesenchymal transition	6	0.0434591	3.05388	FGFR2, CUL7, LOXL3, HMGA2, SNAI1, TGFB2
GO:0009636	response to toxic substance	11	0.0448687	2.01816	CDKN1A, SDC1, TRPM6, CYP2F2, LYN, SLC6A4, TTPA, TLR2, CYTB, FAS, EIF2AK2
GO:0060397	JAK-STAT cascade involved in growth hormone signaling pathway	4	0.0449228	4.85488	PTPN6, LYN, SOCS1, STAT1
GO:0022407	regulation of cell-cell adhesion	4	0.0449228	4.85488	EPHA7, NRARP, PODXL, ADAM8
GO:2000678	negative regulation of transcription regulatory region DNA binding	4	0.0449228	4.85488	MSX2, LHX2, SOX11, PER2
GO:0051384	response to glucocorticoid	10	0.0467466	2.10378	ALPL, SDC1, IL1RN, CXCL2, PTPRU, SPARC, FAS, IGFBP2, PPARGC1B, ACSBG1
GO:0035690	cellular response to drug	10	0.0467466	2.10378	GSTM1, CCL2, PDE4B, SERPINE1, FBP1, NOS2, PRKAA2, ANKRD1, GAS6, MYLK
GO:0016064	immunoglobulin mediated immune response	5	0.0469287	3.58599	C4B, IRF7, TNFSF13, H2-DMA, CD74
GO:0060828	regulation of canonical Wnt signaling pathway	5	0.0469287	3.58599	NRARP, FOLR1, LRRK2, CDK14, LRP4
GO:0055072	iron ion homeostasis	7	0.0474237	2.62973	LCN2, STEAP4, LTF, HFE, STEAP2, STEAP1, B2M
GO:0070555	response to interleukin-1	6	0.0489252	2.95844	IRAK2, CD38, IL1R1, TNFRSF11A, ETS1, SNCA
GO:0060349	bone morphogenesis	6	0.0489252	2.95844
