# Supplementary material for: STAT1 potentiates oxidative stress revealing a targetable vulnerability that increases phenformin efficacy in breast cancer
Source: Nat Commun. 2021 Jun 3;12:3299. doi: 10.1038/s41467-021-23396-2 (PMC8175605; doi:10.1038/s41467-021-23396-2)
Supplement: Supplementary file 8 — Source Data [file 41467_2021_23396_MOESM8_ESM.xlsx]

## Sheet: Figure 1
Figure 1a: Fold change in cell viability relative to PBS treated cells (mean values from independent experiments)																									Figure 1c: Fold change in cell viability relative to PBS treated cells (mean values from independent experiments)
	MT-864				MT-4788				MT/313F-6737				MT/313F-6738				MCF7				HCC1954				BT474				MDA-MB-231				BT20				MDA-MB-436				Hs578T				BT549
Phen	IFNg	Phen + IFNg		Phen	IFNg	Phen + IFNg		Phen	IFNg	Phen + IFNg		Phen	IFNg	Phen + IFNg		Phen	IFNg	Phen + IFNg		Phen	IFNg	Phen + IFNg		Phen	IFNg	Phen + IFNg		Phen	IFNg	Phen + IFNg		Phen	IFNg	Phen + IFNg		Phen	IFNg	Phen + IFNg		Phen	IFNg	Phen + IFNg		Phen	IFNg	Phen + IFNg
0.748858	0.753425	0.133942		0.390152	1.01894	0.069444		0.272626	0.938548	0.223464		0.124907	1.00372	0.144238		0.499004	0.979084	0.373506		0.586751	0.24816	0.15142		0.553113	1.03297	0.278388		0.819355	1.01129	0.482258		0.765766	0.977478	0.495496		0.783794	0.948883	0.333964		0.439665	0.701314	0.339307		0.561605	0.782235	0.297994
0.53211	0.899083	0.137615		0.371747	0.964684	0.042751		0.291525	0.888136	0.282034		0.030986	0.907042	0.017465		0.503254	0.876356	0.367679		0.58753	0.318945	0.229017		0.787234	0.898937	0.212766		0.905325	0.960552	0.299803		0.824427	0.980916	0.564885		0.813535	1.07351	0.278481		0.574476	0.774095	0.327619		0.53917	0.576037	0.322581
0.419135	1.03417	0.061503		0.498906	1.0372	0.059081		0.191646	0.958231	0.179361		0.192901	0.950617	0.209877		0.667969	1.03125	0.511719		0.642147	0.518887	0.198807		0.716667	1.06667	0.233333		0.84	0.937143	0.305714		0.804255	1.02553	0.506383		0.7	0.983784	0.312613		0.536539	0.886539	0.411538		0.613003	0.696594	0.340557
0.500232	0.925754	0.240835		0.358522	0.955505	0.198944		0.438356	0.972603	0.410959		0.320513	1.29487	0.439102		0.666667	0.922764	0.51626						0.757813	1.08203	0.289063
0.826389	0.979167	0.239583		0.865079	0.912698	0.09127
															Figure 1d: STAT1, pSTAT1 and Tubulin Immunoblots
	Figure 1b: Fold change in cell viability relative to PBS treated cells
		(mean values from independent experiments)
	NOP6				NOP23				NIC
Phen	IFNg	Phen + IFNg		Phen	IFNg	Phen + IFNg		Phen	IFNg	Phen + IFNg
0.508498	0.875354	0.29509		0.962411	1.02128	0.521986		0.440415	0.880829	0.134715
0.668571	0.845714	0.308571		0.896092	0.8881	0.433393		0.526012	0.884393	0.184971
0.893671	1.02785	0.38481		1.07739	0.972686	0.478756		0.490323	0.812903	0.122581
	Figure 1e: Fold change in cell viability relative to PBS treated cells (Experiment #1 - four technical repeats) - graphed
		MT-864 (STAT1 WT)					MT-864 (STAT1 KO)				MT-4788 (STAT1 WT)						MT-4788 (STAT1 KO)
Control	Phen	IFNg	Phen + IFNg		Control	Phen	IFNg	Phen + IFNg		Control	Phen	IFNg	Phen + IFNg		Control	Phen	IFNg	Phen + IFNg
1.1	0.481818	0.990909	0.225		0.966387	0.512606	1	0.512606		1.10476	0.514286	0.819048	0.304762		0.971014	0.608696	0.934782	0.565217
1.05455	0.609091	0.936364	0.209091		1.08403	0.638655	0.966387	0.722689		0.990476	0.590476	0.990476	0.247619		0.971014	0.608696	1.04348	0.637681
0.881818	0.563636	1.02727	0.254546		0.991597	0.605043	1.05042	0.428571		0.895238	0.514286	0.838095	0.152381		1.07246	0.608696	1.01449	0.550725
0.963637	0.6	1	0.163636		0.957984	0.436975	1.07563	0.369748		1.00952	0.571429	0.990476	0.180952		0.985507	0.710145	0.971014	0.782608
Repeat Expt for Figure 1e: Fold change in cell viability relative to PBS treated cells (Experiment #2 - four technical repeats) - not graphed
		MT-864 (STAT1 WT)					MT-864 (STAT1 KO)				MT-4788 (STAT1 WT)						MT-4788 (STAT1 KO)
Control	Phen	IFNg	Phen + IFNg		Control	Phen	IFNg	Phen + IFNg		Control	Phen	IFNg	Phen + IFNg		Control	Phen	IFNg	Phen + IFNg
0.891669	0.691668	0.991669	0.358334		1.09924	0.580153	1.0687	0.48855		0.936937	0.522522	1.0991	0.288288		1	0.493333	1.10667	0.613333
1.16667	0.783335	1.1	0.391668		1.1145	0.519084	1.00763	0.48855		0.954955	0.495495	1.00901	0.27027		1.05333	0.48	0.946667	0.44
1.00834	0.675002	1	0.275001		0.946565	0.458015	0.824427	0.473282		1.22523	0.468468	0.864865	0.135135		1.10667	0.493333	0.886667	0.48
0.933336	0.583335	0.925002	0.237501		0.839695	0.473282	1.0229	0.473282		0.882883	0.486486	0.900901	0.184685		0.84	0.573333	0.973333	0.5

## Sheet: Figure 2
						Figure 2a: Fold increase in tumor volume compared to day 0 (start of treatment) - MT4788 cells
			Control (IFNg+/+)						Control (IFNg-/-)								Phen (IFNg+/+)								Phen (IFNg-/-)
Day 0	Day 2	Day 4	Day 6	Day 8		Day 0	Day 2	Day 4	Day 6	Day 8		Day 0			Day 2	Day 4	Day 6	Day 8		Day 0			Day 2	Day 4	Day 6	Day 8
1	1.27155	1.97106	2.30129	3.21701		1	1.4169	1.89303	2.39296	3.18188		1			0.910112	1.54463	2.16472	2.5392		1			1.16113	1.51247	1.70472	2.67955
1	1.14647	1.38669	1.50249	1.89409		1	1.02195	1.33396	1.92929	2.39197		1			1.38524	1.7131	1.81961	2.59676		1			1.10063	1.35356	1.87516	3.02196
1	1.27041	1.83304	2.01252	2.68296		1	1.27166	1.60748	2.24888	3.85339		1			1.05315	1.44397	2.18209	2.06649		1			1.12011	1.69629	1.83995	3.46966
1	1.40577	1.69926	2.13579	3.61511		1	1.13232	1.54535	1.978	2.46289		1			0.954628	1.19141	1.42355	1.46346		1			0.999148	1.54288	1.87972	2.503
1	1.24261	1.69346	2.31662	3.49575		1	1.11569	1.43709	1.65351	2.08536		1			1.01449	1.17391	1.69295	1.82833		1			1.47813	1.95509	3.94827
1	1.24258	1.69662	1.97826	2.7469		1	1.3704	1.96934	2.26527	2.9776		1			1.05668	1.4642	2.68711	2.93079		1			1.4773	2.25474	2.6808	4.21655
1	1.28631	1.26901	1.86016	2.62924		1	1.25734	1.61923	1.87795	2.72494		1			0.928743	1.005	1.096	1.16667		1			1.09814	1.45762	1.50882	2.99978
												1			0.928794	1.08861	1.32173	1.15039		1			1.7893	2.02787	2.95958
						Figure 2a: Tumor Volume (mm3) at each time point where day 0 is the start of treatment - MT4788 cells
			Control (IFNg+/+)						Control (IFNg-/-)								Phen (IFNg+/+)								Phen (IFNg-/-)
Day 0	Day 2	Day 4	Day 6	Day 8		Day 0	Day 2	Day 4	Day 6	Day 8		Day 0			Day 2	Day 4	Day 6	Day 8		Day 0			Day 2	Day 4	Day 6	Day 8
183.613	233.473	361.911	422.546	590.685		232.245	329.068	439.647	555.755	738.978		167.761			152.681	259.129	363.156	425.979		143.393			166.498	216.878	244.445	384.229
232.872	266.98	322.921	349.886	441.08		244.969	250.346	326.778	472.615	585.959		178.007			246.582	304.944	323.902	462.241		171.582			188.847	232.245	321.743	518.514
192.423	244.455	352.718	387.254	516.261		206.907	263.115	332.598	465.309	797.293		171.06			180.151	247.005	373.268	353.493		139.15			155.862	236.038	256.028	482.801
201.921	283.855	343.117	431.262	729.968		214.385	242.752	331.3	424.054	528.007		215.513			205.735	256.764	306.793	315.395		107.536			107.445	165.915	202.137	269.163
210.382	261.422	356.273	487.374	735.444		180.983	201.921	260.09	299.258	377.416		138.877			140.89	163.03	235.113	253.913		114.49			169.231	223.838	452.037
241.945	300.636	410.489	478.628	664.598		170.34	233.433	335.458	385.866	507.204		53.1809			56.1952	77.8675	142.903	155.862		154.566			228.341	348.507	414.361	651.738
200.599	258.032	254.562	373.146	527.423		199.428	250.749	322.921	374.517	543.43		205.878			191.208	206.907	225.642	240.191		202.685			222.576	295.439	305.815	608.011
												226.511			210.382	246.582	299.387	260.576		98.5203			176.283	199.787	291.579
							Figure 2b: Fold increase in tumor volume compared to day 0 (start of treatment) - MT4788 cells
			Control (CD8+/+)						Control (CD8-/-)								Phen (CD8+/+)								Phen (CD8-/-)
Day 0	Day 2	Day 4	Day 6	Day 8		Day 0	Day 2	Day 4	Day 6	Day 8		Day 0			Day 2	Day 4	Day 6	Day 8		Day 0			Day 2	Day 4	Day 6	Day 8
1	1.4876	2.78002	4.35124	4.61714		1	1.21045	1.85215	3.11723	3.81479		1			0.968097	1.05302	1.52566	1.57684		1			1.19299	1.6456	2.60961	3.62146
1	1.3118	2.35004	2.7568			1	2.66556	4.17857	8.33985			1			1.13433	1.26316	1.82083	2.36916		1			1.17617	1.73585	3.66499
1	1.1843	1.61872	2.04006	3.75951		1	1.62355	2.31153	2.92384	4.73543		1			1.11542	1.53479	2.04006	2.81358		1			1.24502	1.26207	2.30811	3.40838
1	1.3137	1.42321	2.07437	3.27024		1	1.63753	2.05909	2.63996	3.41558		1			0.89357	0.807839	1.63636	2.55708		1			1.48604	2.81178	2.89644
1	1.71852	2.30171	3.44559	4.33604		1	1.62976	3.31509	3.90879			1			0.923008	1.29423	1.5355	1.67177		1			1.07336	1.68934	2.94168	3.1241
						1	1.61566	2.0582	3.17308	3.65149		1			1.55133	1.97802	2.61621	3.3278		1			1.06592	1.7938	2.42538	3.59515
						1	1.45514	2.17349	2.68822	4.44765		1			0.971817	0.980758	1.42185	2.14134		1			1.3484	1.85196	2.45188	4.55443
						1	1.3814	2.00983	2.50763	3.67564		1			0.990487	1.58933	2.00282	2.06021		1			1.12901	2.31555	2.64763	3.30307
						1	1.47483	2.19137	2.8937	3.68615										1			1.26	1.53651	1.83642	2.38746
						1	1.93003	2.44292	3.42961	4.64875										1			1.82211	2.00593	2.47543	3.71656
						1	1.42127	1.86829	2.82738	3.67535										1			1.26009	1.34549	1.45762	1.62079
						1	1.51772	2.12511	3.52455	3.91197
							Figure 2b: Tumor Volume (mm3) at each time point where day 0 is the start of treatment - MT4788 cells
			Control (CD8+/+)						Control (CD8-/-)								Phen (CD8+/+)								Phen (CD8-/-)
Day 0	Day 2	Day 4	Day 6	Day 8		Day 0	Day 2	Day 4	Day 6	Day 8		Day 0			Day 2	Day 4	Day 6	Day 8		Day 0			Day 2	Day 4	Day 6	Day 8
88.6976	131.947	246.582	385.945	409.53		143.692	173.932	266.139	447.922	548.156		100.162			96.9668	105.473	152.813	157.94		98.1748			117.122	161.556	256.197	355.536
109.206	143.257	256.639	301.059			45.2578	120.637	189.113	377.443			134.852			152.966	170.34	245.543	319.486		77.9518			91.6842	135.313	285.692
125.763	148.941	203.575	256.563	472.807		105.683	171.582	244.29	309.001	500.456		125.763			140.278	193.019	256.563	353.844		118.013			146.928	148.941	272.387	402.233
115.68	151.968	164.636	239.962	378.3		139.237	228.004	286.702	367.58	475.574		133.002			118.847	107.445	217.64	340.098		90.082			133.865	253.291	260.918
61.4967	105.683	141.548	211.893	266.652		86.7441	141.372	287.565	339.065			152.642			140.89	197.554	234.382	255.183		109.359			117.381	184.744	321.699	341.648
						187.402	302.778	385.711	594.641	684.296		60.0358			93.1357	118.752	157.067	199.787		134.644			143.521	241.526	326.564	484.067
						124.788	181.584	271.226	335.458	555.015		145.471			141.372	142.672	206.838	311.504		123.297			166.253	228.341	302.309	561.547
						118.847	164.175	238.862	298.024	436.838		112.729			111.656	179.163	225.776	232.245		158.209			178.619	366.341	418.879	522.576
						105.683	155.865	231.591	305.815	389.564										118.752			149.628	182.464	218.079	283.516
						118.847	229.378	290.333	407.599	552.49										100.77			183.613	202.137	249.449	374.517
						118.752	168.779	221.864	335.758	436.456										107.704			135.717	144.915	156.992	174.566
						120.795	183.334	256.704	425.749	472.548
						Figure 2c: Fold increase in tumor volume compared to day 0 (start of treatment) - MT4788 cells
		Control						Phenformin								PolyIC								Phen + PolyIC
Day 0	Day 2	Day 4	Day 6	Day 8		Day 0	Day 2	Day 4	Day 6	Day 8		Day 0			Day 2	Day 4	Day 6	Day 8		Day 0			Day 2	Day 4	Day 6	Day 8
1	1.27155	1.97106	2.30129	3.21701		1	0.910112	1.54463	2.16472	2.5392		1			1.1343	1.22321	1.677	1.9902		1			1.09707	1.01941	1.1146	1.36351
1	1.51872	2.01698	2.29867	3.6256		1	1.38524	1.7131	1.81961	2.59676		1			1.34472	1.52631	1.89495	2.27399		1			1.15731	1.14101	1.08719	1.1341
1	1.14647	1.38669	1.50249	1.89409		1	1.44916	2.20075	2.9215	3.08659		1			1.04539	1.22358	1.62905	3.32914		1			1.03333	0.914546	1.18931	1.05104
1	1.27041	1.83304	2.01252	2.68296		1	1.05315	1.44397	2.18209	2.06649		1			1.30882	1.72141	1.74142	3.10236		1			1.01587	1.19857	1.07359	1.52098
1	1.40577	1.69926	2.13579	3.61511		1	0.954628	1.19141	1.42355	1.46346		1			1.29849	2.07898	2.88	3.45901		1			1.30678	0.975812	1.27178	1.22538
1	1.24261	1.69346	2.31662	3.49575		1	1.01449	1.17391	1.69295	1.82833		1			1.30578	1.51235	1.80089	2.81508		1			1.24328	1.34726	1.35603	1.22857
1	1.24258	1.69662	1.97826	2.7469		1	1.05668	1.4642	2.68711	2.93079		1			1.64461	2.09658	2.29202	2.81165		1			0.906267	0.904058	0.825656	0.710192
1	1.28631	1.26901	1.86016	2.62924		1	0.928743	1.005	1.096	1.16667		1			1.24638	2.13927	3.00522	4.58766		1			0.99046	0.927063	1.1107	1.05687
1	1.10737	1.53566	1.76039	2.33176		1	0.928794	1.08861	1.32173	1.15039		1			1.00837	1.38117	2.1886	2.64122		1			1.11411	1.02378	1.3259	0.973721
1	1.50871	2.0207	2.34203	3.67857		1	1.70834	1.89081	2.73235	3.04372		1			1.14269	1.77033	2.18661	3.33669		1			1.03706	0.992613	1.21182	1.0815
1	1.4436	2.70813	2.8949	3.49104		1	0.982837	1.3118	1.44169	1.56476		1			1.32729	1.83121	1.98576	2.92459		1			0.841567	1.03478	1.19793	1.1194
1	1.36648	1.85556	2.55175	3.25739		1	1.41811	2.19206	2.21935	2.22129		1			1.17492	2.07879	2.49567	3.2515		1			1.17361	1.13205	1.19196	1.34127
1	1.37457	1.67339	2.43022	3.58629		1	1.34701	1.77406	3.38118	4.33706		1			1.60938	1.99028	2.16314	2.1405		1			1.2273	1.17392	1.45948	1.96387
1	1.20428	1.79764	2.50266	3.4459		1	1.27279	1.59273	1.98798	3.01708		1			1.46594	1.54	2.26267	4.07199		1			1.11094	0.934956	1.0831	1.26755
1	1.38109	2.4863	3.82377	5.04161		1	1.05892	1.45357	2.265	2.69972		1			1.84367	2.06121	2.45323	3.78187		1			0.96785	1.11424	0.844156	0.556856
1	1.48066	2.0632	2.76584	4.15897		1	1.18585	1.25852	1.80327	3.31632		1			1.30624	2.13518	3.0896	5.01981		1			1.33588	1.21147	1.23946	1.27062
1	1.13574	1.87201	2.16339	2.77603		1	1.24426	1.38441	2.04548	2.82721		1			1.28559	1.73211	2.11987	3.02929		1			1.06174	1.03333	1.17345	1.41251
1	1.4144	1.52415	2.80282	3.7371		1	1.4585	1.84711	1.9563	2.63391
						1	1.74898	2.33824	3.51945	5.60147
						1	1.26581	1.43891	3.02711	4.01563
						Figure 2c: Tumor Volume (mm3) at each time point where day 0 is the start of treatment - MT4788 cells
		Control						Phenformin								PolyIC								Phen + PolyIC
Day 0	Day 2	Day 4	Day 6	Day 8		Day 0	Day 2	Day 4	Day 6	Day 8		Day 0			Day 2	Day 4	Day 6	Day 8		Day 0			Day 2	Day 4	Day 6	Day 8
183.613	233.473	361.911	422.546	590.685		167.761	152.681	259.129	363.156	425.979		124.788			141.548	152.642	209.269	248.353		163.703			179.594	166.881	182.464	223.21
217.909	330.944	439.519	500.901	790.051		178.007	246.582	304.944	323.902	462.241		140.89			189.457	215.042	266.98	320.382		135.717			157.067	154.854	147.55	153.917
232.872	266.98	322.921	349.886	441.08		203.239	294.524	447.277	593.761	627.313		169.428			177.119	207.31	276.008	564.05		109.359			113.004	100.014	130.062	114.94
192.423	244.455	352.718	387.254	516.261		171.06	180.151	247.005	373.268	353.493		155.094			202.991	266.98	270.084	481.158		110.967			112.729	133.002	119.134	168.779
201.921	283.855	343.117	431.262	729.968		215.513	205.735	256.764	306.793	315.395		123.15			159.91	256.028	354.673	425.979		93.4493			122.117	91.1889	118.847	114.511
210.382	261.422	356.273	487.374	735.444		138.877	140.89	163.03	235.113	253.913		164.217			214.433	248.353	295.737	462.285		114.94			142.903	154.854	155.862	141.212
241.945	300.636	410.489	478.628	664.598		53.1809	56.1952	77.8675	142.903	155.862		162.097			266.586	339.849	371.528	455.759		124.692			113.004	112.729	102.953	88.5552
200.599	258.032	254.562	373.146	527.423		205.878	191.208	206.907	225.642	240.191		90.3208			112.574	193.221	271.434	414.361		136.382			135.081	126.434	151.479	144.137
107.536	119.082	165.139	189.306	250.749		226.511	210.382	246.582	299.387	260.576		151.968			153.241	209.895	332.598	401.382		129.408			144.175	132.485	171.582	126.007
118.752	179.163	239.962	278.121	436.838		105.473	180.183	199.428	288.189	321.029		114.49			130.826	202.685	250.346	382.018		114.827			119.082	113.979	139.15	124.186
124.407	179.594	336.911	360.146	434.311		150.126	147.55	196.935	216.436	234.912		83.5329			110.872	152.966	165.876	244.3		118.013			99.3157	122.117	141.372	132.104
133.832	182.878	248.333	341.506	435.943		100.77	142.903	220.893	223.644	223.838		95.0332			111.656	197.554	237.172	309.001		158.336			185.825	179.245	188.73	212.372
114.49	157.375	191.587	278.236	410.595		112.456	151.479	199.504	380.233	487.728		98.0585			157.813	195.164	212.114	209.895		106.73			130.99	125.293	155.771	209.605
120.795	145.471	217.147	302.309	416.248		104.536	133.053	166.498	207.816	315.395		140.344			205.735	216.129	317.552	571.479		91.246			101.369	85.311	98.8282	115.659
159.761	220.645	397.215	610.891	805.455		90.2815	95.6013	131.231	204.488	243.735		81.1578			149.628	167.284	199.098	306.928		165.139			159.83	184.005	139.403	91.9586
194.988	288.711	402.3	539.307	810.95		130.343	154.566	164.038	235.043	432.258		99.7848			130.343	213.059	308.295	500.901		98.0554			130.99	118.791	121.536	124.591
134.433	152.681	251.66	290.832	373.192		116.649	145.142	161.491	238.604	329.792		99.2429			127.585	171.9	210.382	300.636		102.07			108.372	105.473	119.774	144.175
143.692	203.239	219.008	402.744	536.993		98.5203	143.692	181.978	192.736	259.494
						114.04	199.453	266.652	401.357	638.79
						120.295	152.271	173.093	364.145	483.06
								Figure 2d: Fold increase in tumor volume compared to day 0 (start of treatment) - MT4788 (STAT1-WT) cells
			Control								Phenformin								PolyIC								Phen + PolyIC
Day 0	Day 2	Day 4	Day 6	Day 8	Day 10	Day 12		Day 0	Day 2	Day 4	Day 6	Day 8	Day 10	Day 12		Day 0	Day 2	Day 4	Day 6	Day 8	Day 10	Day 12		Day 0	Day 2	Day 4	Day 6	Day 8	Day 10	Day 12
1	0.955121	2.14256	1.90699	3.00248	4.13197	5.42089		1	1.71762	2.06296	2.16539	2.85194	3.03124	5.21329		1	1.05063	0.822785	1.34127	2.41982	2.58911	3.11623		1	1.00928	1.59568	1.32238	3.08013	3.17726	2.98002
1	0.96875	1.29519	1.48395	2.46819	3.23722	3.61583		1	1.5408	1.75482	2.58586	2.90978	3.12859	3.87066		1	2.35507	1.51941	3.20361	3.87051	5.18315	5.1569		1	1.54611	1.70074	1.59125	1.64522	2.8329	3.43488
1	1.33462	1.91392	2.81081	2.39266	3.15679	5.42102		1	1.66753	1.55531	2.05269	2.58698	3.57004	5.52577		1	1.16176	0.816932	1.69105	3.3838	3.74973	3.69274		1	0.893095	1.50908	2.34905	2.59401	3.17355	4.84073
1	1.61153	1.62863	1.87885	4.45096	4.14064	6.36604		1	1.09822	1.0872	1.62567	2.02404	2.86863	3.63061		1	1.35664	1.28285	1.63906	1.29448	2.1996	3.16049		1	1.06355	1.31987	1.64609	1.60868	1.44033	1.37463
1	1.64033	1.28952	2.18889	3.51137	1.68574	3.55684		1	0.774771	1.97083	2.53949	2.21317	3.10744	3.45218		1	1.45243	2.61574	3.79212	5.13591	4.12278	4.68109		1	0.751385	1.58971	1.95283	2.54404	2.82392	2.24709
1	1.18687	1.52304	1.91813	2.28859	3.50847	5.51185		1	1.35661	2.115	2.6768	3.26604	4.31302	4.33583		1	0.730994	1.17284	1.67574	2.20143	1.74619	3.5671		1	0.823366	1.07585	1.25455	1.40242	1.05455	1.40438
1	1.23619	1.90741	2.65149	2.89056	4.38415	4.73724		1	1.17522	1.66992	1.48002	2.02567	3.6359	5.61458										1	1.37772	1.55944	1.9624	2.49118	2.21943	3.817
1	0.693724	1.1052	1.56899	3.76342	3.95943	4.56552																		1	1.49703	1.63755	1.00694	1.3625	2.00307	2.25267
1	0.975942	1.56784	1.87311	2.47954	3.57983	3.92609
1	2.02484	3.5599	2.88543	4.81519	6.27173	6.54846
1	1.08885	2.26382	2.12454	4.23975	4.3217	5.2028
								Figure 2d: Tumor Volume (mm3) at each time point where day 0 is the start of treatment - MT4788 (STAT1-WT) cells
			Control								Phenformin								PolyIC								Phen + PolyIC
Day 0	Day 2	Day 4	Day 6	Day 8	Day 10	Day 12		Day 0	Day 2	Day 4	Day 6	Day 8	Day 10	Day 12		Day 0	Day 2	Day 4	Day 6	Day 8	Day 10	Day 12		Day 0	Day 2	Day 4	Day 6	Day 8	Day 10	Day 12
79.8487	76.2652	171.081	152.271	239.744	329.932	432.851		65.3681	112.277	134.852	141.547	186.426	198.146	340.783		111.849	117.512	92.0276	150.02	270.655	289.59	348.547		64.7712	65.3723	103.354	85.6523	199.504	205.795	193.019
112.729	109.206	146.005	167.283	278.236	364.927	407.576		72.9854	112.456	128.076	188.73	212.371	228.341	282.502		86.4189	203.523	131.306	276.853	334.485	447.922	439.906		125.763	194.442	213.889	200.119	206.907	356.273	431.98
100.779	134.502	192.883	283.271	241.13	318.138	546.326		132.102	220.285	205.46	271.165	341.746	471.611	729.967		78.6508	91.3737	64.2523	133.002	266.139	294.919	290.434		62.8486	56.1297	94.8436	147.634	163.03	199.453	304.233
60.9364	98.2009	99.2428	114.49	271.226	252.316	387.924		144.175	158.336	156.748	234.381	291.815	413.584	523.442		149.628	202.991	191.95	245.249	193.689	329.121	472.897		100.77	107.174	133.002	165.876	162.106	145.141	138.521
97.716	160.286	126.007	213.889	343.117	164.724	347.538		113.298	87.7802	223.291	287.719	250.749	352.068	391.126		50.1696	72.8676	131.23	190.249	257.666	206.838	234.849		52.9253	39.7673	84.136	103.354	134.644	149.457	118.928
96.8783	114.982	147.549	185.825	221.715	339.895	533.979		120.637	163.658	255.147	322.921	394.005	520.31	523.062		87.0283	63.6172	102.07	145.837	191.587	151.968	310.439		77.8695	64.1151	83.7757	97.6909	109.206	82.117	109.359
146.574	181.193	279.576	388.64	423.681	642.602	694.357		118.224	138.94	197.425	174.974	239.483	429.851	663.78										70.9078	97.6909	110.576	139.149	176.644	157.375	270.655
71.1759	49.3764	78.6633	111.674	267.865	281.816	324.928																		114.827	171.899	188.035	115.624	156.451	230.006	258.667
146.928	143.393	230.36	275.212	364.314	525.978	576.852
45.8756	92.8905	163.312	132.371	220.9	287.719	300.415
65.3681	71.1759	147.981	138.877	277.145	282.502	340.098
								Figure 2e: Fold increase in tumor volume compared to day 0 (start of treatment) - MT4788 (STAT1-KO) cells
			Control								Phenformin								PolyIC								Phen + PolyIC
Day 0	Day 2	Day 4	Day 6	Day 8	Day 10	Day 12		Day 0	Day 2	Day 4	Day 6	Day 8	Day 10	Day 12		Day 0	Day 2	Day 4	Day 6	Day 8	Day 10	Day 12		Day 0	Day 2	Day 4	Day 6	Day 8	Day 10	Day 12
1	1.29142	1.84281	2.23786	2.78238	5.05603	3.56016		1	1.39148	1.42356	2.49547	2.28572	4.4597	4.72923		1	1.60812	2.13227	2.88871	3.65123	4.45172	5.6772		1	1.8568	4.76074	2.86209	3.29968	4.4424	5.34429
1	1.58145	1.51201	2.06937	2.60914	3.98974	3.80106		1	2.33679	2.62478	3.81303	3.78041	6.02738	6.07521		1	1.12173	1.51246	1.55345	2.45627	2.64705	3.48213		1	1.1415	1.39162	1.19991	1.37525	2.15352	2.12698
1	0.881693	1.92395	1.90037	2.49363	3.82969	4.09238		1	1.72781	2.4264	2.67903	3.65232	5.49415	6.19229		1	0.780533	1.50412	1.58106	1.83447	3.43617	3.19741		1	1.44362	1.78614	2.28098	3.02069	4.51873	4.25095
1	1.09625	2.0341	2.35771	2.44056	3.77713	3.98388		1	1.6108	1.94543	4.13091	4.64062	5.58132	8.57403		1	1.63602	1.94547	5.17758	5.50974	7.49802	8.02901		1	1.27799	1.57648	1.39646	2.39373	4.72265	4.01665
1	1.05808	1.83768	2.11843	2.4036	2.55908	3.93253		1	1.52985	2.37283	2.17576	2.39002	3.47729	4.27063		1	1.75598	2.20573	3.6147	3.15047	3.74856	3.88219		1	1.03191	1.3935	2.27436	2.20747	3.9758	4.63035
1	1.47646	2.35028	3.19225	4.14229	6.8104	8.45062		1	1.62563	2.36443	3.90668	4.10013	5.88563	7.43055		1	1.14766	1.11253	1.19695	1.85271	2.75491	2.67428		1	1.39826	2.32681	2.95569	4.84009	6.80145	7.40553
1	1.59928	1.47423	1.75774	2.2037	6.5371	6.06303		1	1.01768	1.85755	2.17817	2.42979	3.40092	5.43438		1	1.53628	1.38609	2.19466	2.48845	4.20983	3.90582		1	1.33871	2.9462	2.79705	3.81051	4.32775	3.79431
1	1.63993	1.21147	1.65214	2.33456	4	6.59427																		1	1.25159	1.8845	2.62797	6.4505	6.03608	6.97848
1	1.57769	2.4354	3.14706	5.60358	9.39649	11.9637																		1	0.983107	1.52841	1.93521	2.27539	3.29731	2.63065
1	1.69482	1.45822		2.29854	3.46174	4.91106
								Figure 2e: Tumor Volume (mm3) at each time point where day 0 is the start of treatment - MT4788 (STAT1-KO) cells
			Control								Phenformin								PolyIC								Phen + PolyIC
Day 0	Day 2	Day 4	Day 6	Day 8	Day 10	Day 12		Day 0	Day 2	Day 4	Day 6	Day 8	Day 10	Day 12		Day 0	Day 2	Day 4	Day 6	Day 8	Day 10	Day 12		Day 0	Day 2	Day 4	Day 6	Day 8	Day 10	Day 12
114.681	148.101	211.335	256.639	319.085	579.829	408.281		190.875	265.599	271.721	476.322	436.287	851.244	902.667		138.94	223.432	296.258	401.357	507.302	618.523	788.789		69.7056	129.429	331.85	199.504	230.006	309.66	372.527
123.297	194.988	186.426	255.147	321.699	491.923	468.659		111.656	260.917	293.073	425.748	422.106	672.995	678.336		147.634	165.606	223.291	229.342	362.63	390.795	514.081		215.042	245.47	299.257	258.031	295.737	463.097	457.389
93.1356	82.117	179.188	176.992	232.245	356.68	381.146		90.6118	156.56	219.861	242.752	330.943	497.835	561.094		91.1888	71.1759	137.159	144.175	167.283	313.34	291.54		192.735	278.236	344.253	439.627	582.194	870.919	819.309
141.372	154.979	287.564	333.313	345.026	533.979	563.208		36.8613	59.3761	71.711	152.271	171.06	205.735	316.05		65.8331	107.704	128.076	340.856	362.723	493.618	528.574		110.576	141.315	174.321	154.415	264.69	522.213	444.145
94.8593	100.369	174.321	200.953	228.004	242.752	373.037		68.6919	105.088	162.994	149.457	164.175	238.861	293.357		130.826	229.729	288.568	472.897	412.164	490.411	507.892		128.588	132.691	179.188	292.457	283.855	511.242	595.41
90.082	133.002	211.718	287.564	373.145	613.494	761.248		61.1563	99.4172	144.6	238.918	250.749	359.943	454.425		181.193	207.947	201.582	216.878	335.698	499.169	484.56		57.8053	80.8268	134.502	170.854	279.783	393.16	428.079
91.1888	145.837	134.433	160.286	200.953	596.111	552.881		112.729	114.721	209.4	245.542	273.907	383.381	612.61		68.9307	105.897	95.5441	151.28	171.531	290.187	269.228		109.206	146.195	321.743	305.455	416.13	472.615	414.361
110.967	181.978	134.433	183.334	259.06	443.869	731.748										1.00001	1.53629	1.3861	2.19468	2.48848	4.20987	3.90582		60.9924	76.3375	114.94	160.286	393.432	368.155	425.634
56.1297	88.5551	136.698	176.644	314.528	527.423	671.404																		218.079	214.395	333.313	422.027	496.214	719.072	573.688
151.064	256.028	220.285		347.227	522.945	741.884
			Figure 2f: Ki67: % Positive Cells (MT4788 Tumors)												Figure 2g: Cleaved Casp3: % Positive Cells (MT4788 Tumors)
	Control			Phenformin			PolyIC			Phen+PolyIC				Control			Phenformin			PolyIC			Phen+PolyIC
# +ve	Total #	% +ve	# +ve	Total #	% +ve	# +ve	Total #	% +ve	# +ve	Total #	% +ve		# +ve	Total #	% +ve	# +ve	Total #	% +ve	# +ve	Total #	% +ve	# +ve	Total #	% +ve
85210	252027	33.8099	80999	368337	21.9905	46663	126708	36.8272	69191	257285	26.8927		1278	234451	0.545103	1675	176355	0.949789	213	141695	0.150323	500	96053	0.520546
62029	176213	35.2011	76433	226488	33.747	101064	342816	29.4805	53028	147835	35.8697		257	218489	0.117626	2070	304776	0.679187	408	56817	0.718095	3975	348167	1.14169
71817	199054	36.0792	129295	423481	30.5315	38561	110822	34.7954	107399	305536	35.151		3458	409203	0.845057	443	88198	0.502279	1755	117556	1.49291	1077	103405	1.04154
136326	437327	31.1726	80750	319264	25.2925	60679	183517	33.0645	67730	307668	22.014		53	6891	0.769119	805	192499	0.418184	1083	127752	0.847736	440	97035	0.453445
93333	378136	24.6824	73079	191661	38.1293	87315	328103	26.6121	101455	327331	30.9946		2368	262579	0.901824	2235	192039	1.16383	205	26165	0.783489	2212	242574	0.911887
120452	380311	31.672	64826	185130	35.0165	55759	173281	32.1784	74931	209796	35.7161		794	158867	0.499789	1806	200868	0.899098	471	112947	0.41701	3371	168261	2.00344
107565	298636	36.0188	122559	423791	28.9197	73647	188282	39.1153	38913	125259	31.066		470	117079	0.401438	306	138842	0.220394	1112	274458	0.405162	2485	229963	1.08061
			115553	413468	27.9473	96297	347045	27.7477	95899	289588	33.1157		682	142592	0.478288	796	129763	0.613426	1147	302832	0.378758	1425	134530	1.05924
									90060	268234	33.5752		514	141869	0.362306	207	66698	0.310354				3309	239773	1.38006
									44621	156176	28.571		1813	325607	0.556806	1594	172071	0.926362				2883	122200	2.35925
								Figure 2h: Fold increase in tumor volume compared to day 0 (start of treatment) - 4T1 537 cells
			Control								Phenformin								PolyIC								Phen + PolyIC
Day 0	Day 2	Day 4	Day 6	Day 8	Day 10	Day 13		Day 0	Day 2	Day 4	Day 6	Day 8	Day 10	Day 13		Day 0	Day 2	Day 4	Day 6	Day 8	Day 10	Day 13		Day 0	Day 2	Day 4	Day 6	Day 8	Day 10	Day 13
1	1.22159	1.53759	4.10842	4.01773	4.36414	7.01279		1	1.31316	2.76068	3.71909	6.81206	8.33526	5.95054		1	1.71316	2.46262	3.89918	4.34424	6.10846	8.33148		1	1.2255	1.25227	1.50314	2.60866	2.55133	2.39513
1	1.24739	3.02459	3.27596	4.55116	5.94645	6.64539		1	1.59949	2.80604	2.62762	3.7783	4.73358	7.74023		1	2.1813	3.5382	3.71855	5.41139	6.62853	9.02709		1	0.885338	1.61831	1.3616	2.30536	2.44508	3.27817
1	1.35744	1.90551	2.68727	4.40749	5.84816	7.47537		1	1.2572	2.54118	2.79305	3.67604	4.09726	9.87217		1	0.798551	1.28237	1.62245	2.53825	2.95714	2.8708		1	1.57857	1.95168	1.66467	3.12464	5.12205	7.23659
1	1.9417	4.1047	5.77647	8.02556	11.1478	10.2394		1	1.30883	1.92397	3.42722	3.0134	3.89598	6.47355		1	1.31651	3.20303	2.5277	4.72561	7.5794	10.5451		1	1.35986	1.88461	1.37674	2.61711	3.70266	4.82659
1	1.55826	2.9901	2.33816	3.72303	6.30135	5.14112		1	1.54848	3.5354	3.81977	5.3241	6.31386	8.60175		1	1.08632	2.59372	2.02741	7.20018	7.40512	11.5443		1	1.05294	1.40108	0.818349
1	0.915308	2.4595	2.94895	4.61771	6.13758	6.78499		1	1.65396	3.46685	3.94562	4.74436	9.15302	12.3065		1	1.39422	2.34992	3.75556	3.22712	4.82716	6.01412		1	2.51617	4.11705	3.03372
1	1.42694	2.91257	4.08836	5.35244	5.5127	6.2473		1	1.62387	3.0396	4.29824	8.37454	6.14589	11.3502		1	0.948668	1.97754	3.48336	4.14443	4.45305	4.70841		1	0.826087	1.52067	1.85966	1.79031
1	1.91734	3.79093	4.58754	7.64691	8.37226	10.904		1	1.18484	2.0402	2.42652	3.74977	5.51508	8.11278		1	1.46238	1.82167	1.7302	2.19406	3.27229	3.97805		1	0.760412	1.46035	1.32525	1.03883
								1	0.974594	1.77937	2.14662	3.06911	3.91606	4.44222		1	1.11998	2.86644	5.33883	5.5476	4.97973	9.81192		1	1.27849	1.26465	1.28645	2.87353	3.57131	5.96993
																								1	0.725137	1.05686	1.5708	2.17271	3.55313	3.59806
								Figure 2h: Tumor Volume (mm3) at each time point where day 0 is the start of treatment - 4T1 537 cells
			Control								Phenformin								PolyIC								Phen + PolyIC
Day 0	Day 2	Day 4	Day 6	Day 8	Day 10	Day 13		Day 0	Day 2	Day 4	Day 6	Day 8	Day 10	Day 13		Day 0	Day 2	Day 4	Day 6	Day 8	Day 10	Day 13		Day 0	Day 2	Day 4	Day 6	Day 8	Day 10	Day 13
59.0865	72.1796	90.8506	242.752	237.394	257.862	414.361		50.1764	65.8896	138.521	186.61	341.805	418.234	298.577		56.5046	96.8013	139.149	220.322	245.47	345.156	470.767		74.8138	91.6842	93.6869	112.456	195.164	190.875	179.188
46.6065	58.1367	140.966	152.681	212.114	277.143	309.718		69.3768	110.967	194.674	182.296	262.126	328.401	536.993		39.8197	86.8587	140.89	148.072	215.48	263.946	359.455		73.054	64.6775	118.224	99.4701	168.416	178.623	239.483
71.1759	96.617	135.627	191.268	313.707	416.248	532.066		72.8676	91.6088	185.17	203.523	267.865	298.557	719.361		72.8676	58.1885	93.4435	118.224	184.956	215.48	209.189		43.8016	69.1438	85.4869	72.9153	136.864	224.354	316.974
42.2481	82.0332	173.416	244.045	339.064	470.975	432.597		64.0083	83.7757	123.15	219.371	192.883	249.375	414.361		30.6939	40.4087	98.3134	77.5847	145.047	232.641	323.67		62.7313	85.3057	118.224	86.3644	164.175	232.272	302.778
48.7732	76.0013	145.837	114.04	181.584	307.337	250.749		32.5113	50.3429	114.94	124.185	173.093	205.271	279.654		36.2916	39.4243	94.1304	73.5781	261.306	268.744	418.96		88.0012	92.6596	123.297	72.0157
98.2009	89.884	241.525	289.59	453.463	602.716	666.292		41.5748	68.7631	144.134	164.038	197.246	380.535	511.638		72.0995	100.523	169.428	270.774	232.674	348.036	433.615		45.4651	114.398	187.182	137.928
71.0392	101.369	206.907	290.434	380.233	391.618	443.803		36.2916	58.9331	110.312	155.99	303.926	223.045	411.919		66.8012	63.3722	132.102	232.693	276.853	297.469	314.528		76.4475	63.1522	116.251	142.166	136.864
52.5619	100.779	199.258	241.13	401.937	440.062	573.135		89.196	105.683	181.978	216.436	334.464	491.923	723.628		97.716	142.898	178.007	169.068	214.395	319.755	388.719		92.0276	69.9789	134.393	121.959	95.6012
								101.83	99.2428	181.193	218.59	312.527	398.772	452.351		67.4248	75.5144	193.269	359.97	374.046	335.757	661.566		44.4011	56.7664	56.1517	57.1199	127.588	158.57	265.072
																								66.7588	48.4093	70.5544	104.865	145.047	237.203	240.202
								Figure 2i: Fold increase in tumor volume compared to day 0 (start of treatment) - MDA-MB-231 cells
			Control								Phenformin								PolyIC								Phen + PolyIC
Day 0	Day 2	Day 4	Day 6	Day 8	Day 10	Day 12		Day 0	Day 2	Day 4	Day 6	Day 8	Day 10	Day 12		Day 0	Day 2	Day 4	Day 6	Day 8	Day 10	Day 12		Day 0	Day 2	Day 4	Day 6	Day 8	Day 10	Day 12
1	1.48907	2.07456	2.18823	3.47602	4.08252	5.9068		1	0.791214	2.29793	2.9997	3.21243	4.80414	6.20462		1	1.29063	0.846145	1.55818	1.63235	1.71858	2.43969		1	1.49745	1.57705	1.96145	3.21109	1.93309	2.91969
1	1.0205	1.42827	1.55509	2.61586	2.8927	3.36502		1	1.53819	2.91367	3	4.88067	6.51626	7.8103		1	1.09104	1.01313	2.83956	1.26087	2.48797	2.80451		1	1.44282	1.82304	2.18602	2.3995	2.7612	3.41874
1	1.23071	1.26656	1.97613	2.67235	3.06463	2.66687		1	2.4096	5.11104	4.27656	5.14428	7.534	8.97959		1	1.25572	1.91764	1.97531	2.0467	2.64535	4.08781		1	1.07861	1.87153	2.89665	3.13017	2.25781	4.15799
1	2.52974	1.85239	3.11306	3.62756	3.79102	4.31056		1	1.38182	2.12419	2.18744	3.7796	4.10218	4.88261		1	2.73751	3.70325	5.96805	6.69448	7.9639	9.03127		1	1.86122	1.78895	2.29192	2.68012	2.82033	2.62051
1	1.93848	1.84568	2.48475	4.39617	3.44568	5.22867		1	2.46325	2.90552	3.74649	4.993	5.27034	7.09177		1	1.02737	1.48096	2.17327	2.51706	2.89025	3.90918		1	1.73018	1.8153	1.97349	2.25035	2.17238	2.95633
1	1.93794	1.84517	2.48405	4.39494	3.44472	5.22721		1	2.00893	2.24755	3.62424	2.78004	5.6875	6.48132		1	1.33374	1.76255	1.70083	2.59201	3.24005	4.69627		1	1.30716	1.60807	3.00276	2.29688	2.68668	4.4032
1	1.80848	2.67034	2.77206	3.92675	4.63486	6.69491		1	1.09178	2.86435	3.76279	4.7929	5.93654	8.46062		1	3.0303	3.0941	4.29552	6.08408	5.4748	14.6208		1	2.09076	2.3413	4.05617	4.3722	4.53619	3.51867
1	1.52061	2.08529	2.98202	2.72433	4.68092	6.39283		1	1.45274	2.82484	2.85343	3.58712	3.33973	5.93569		1	1.35815	1.3901	1.87462	3.53453	2.68574	3.47621		1	1.50521	1.96145	3.14741	2.23643	3.85485	4.11184
1	1.2787	1.39091	1.89395	3.4847	3.2446	3.95062		1	1.6798	1.96688	2.3877	2.47228	3.92212	4.39028		1	1.45394	1.70385	1.84225	1.92478	2.87822	2.49974		1	1.56121	1.48955	3.45191	2.80385	2.93464	3.56063
1	2.33153	2.66997	3.80174	5.17073	6.13738	8.5569		1	1.26278	1.82363	1.77199	2.34447	2.8788	3.44931										1	1.36515	1.63347	1.43465	2.00876	2.47789	2.40447
1	1.33017	2.69713	5.10071	7.60521	7.78398	10.3233																		1	1.48771	0.966315	1.80267	1.37861	1.28134	1.2202
1	1.18038	1.26503	1.40254	2.15205	3.29817	3.73052																		1	1.29844	1.90663	1.71673	1.44683	2.10778	2.64712
																								1	1.73384	2.18445	2.05874	2.96779	3.25115	4.72691
								Figure 2i: Tumor Volume (mm3) at each time point where day 0 is the start of treatment - MDA-MB-231 cells
			Control								Phenformin								PolyIC								Phen + PolyIC
Day 0	Day 2	Day 4	Day 6	Day 8	Day 10	Day 12		Day 0	Day 2	Day 4	Day 6	Day 8	Day 10	Day 12		Day 0	Day 2	Day 4	Day 6	Day 8	Day 10	Day 12		Day 0	Day 2	Day 4	Day 6	Day 8	Day 10	Day 12
90.2814	134.433	187.291	197.554	313.815	368.57	533.266		61.4966	48.6569	141.315	184.471	197.554	295.438	381.563		93.5942	120.795	79.1942	145.837	152.778	160.849	228.341		86.4189	129.408	136.286	169.506	277.499	167.055	252.316
86.7765	88.5551	123.94	134.944	226.993	251.017	292.003		59.8284	92.0276	174.321	179.485	292.003	389.858	467.278		88.5551	96.617	89.7181	251.458	111.656	220.322	248.353		43.566	62.858	79.4225	95.2363	104.536	120.295	148.941
239.962	295.324	303.926	474.196	641.263	735.394	639.946		43.1283	103.922	220.43	184.441	221.864	324.928	387.274		110.312	138.521	211.539	217.901	225.776	291.815	450.935		77.2077	83.2773	144.496	223.644	241.674	174.321	321.029
45.2577	114.49	83.8349	140.89	164.175	171.573	195.086		103.771	143.393	220.43	226.993	392.214	425.689	506.676		32.1699	88.0651	119.133	191.991	215.36	256.197	290.534		57.8053	107.588	103.411	132.485	154.925	163.03	151.479
81.9871	158.886	151.28	203.66	360.328	282.422	428.563		66.5012	163.809	193.22	249.146	332.04	350.484	471.611		98.6679	101.369	146.123	214.432	248.353	285.175	385.71		72.0686	124.692	130.826	142.227	162.18	156.56	213.058
81.9871	158.886	151.28	203.66	360.328	282.422	428.563		56.7664	114.04	127.585	205.735	157.813	322.859	367.921		56.4439	75.2804	99.4837	96.0002	146.301	182.878	265.072		68.7631	89.884	110.576	206.479	157.94	184.744	302.778
60.0358	108.573	160.316	166.423	235.745	278.257	401.933		31.8557	34.7795	91.2459	119.866	152.681	189.113	269.519		33.4517	101.369	103.503	143.692	203.523	183.141	489.089		63.6146	133.002	148.941	258.031	278.135	288.568	223.838
38.7924	58.9881	80.8933	115.68	105.683	181.584	247.993		58.7205	85.3057	165.876	167.555	210.637	196.111	348.547		95.5567	129.779	132.833	179.131	337.746	256.639	332.172		68.7631	103.503	134.876	216.426	153.784	265.072	282.743
152.681	195.233	212.366	289.171	532.049	495.389	603.185		71.6419	120.344	140.911	171.06	177.119	280.988	314.528		93.0665	135.312	158.57	171.451	179.131	267.865	232.641		52.8101	82.4479	78.6633	182.296	148.072	154.979	188.037
32.0798	74.795	85.6523	121.959	165.876	196.886	274.504		79.2011	100.014	144.434	140.344	185.684	228.004	273.188										87.5268	119.134	142.55	125.199	175.301	216.24	209.833
30.6939	40.8281	82.7851	156.56	233.433	238.92	316.861																		91.6088	136.286	88.5222	165.139	126.292	117.381	111.78
77.6271	91.6297	98.2009	108.875	167.057	256.028	289.59																		88.5222	114.94	168.779	151.968	128.076	186.585	234.328
																								48.58	84.2297	106.12	100.014	144.175	157.94	229.633
						Figure 2j: Fold increase in tumor volume compared to day 0 (start of treatment) - MT4788 cells
		Control						Phenformin (50 mg/kg)							PolyIC + Phen (10 mg/kg)					PolyIC + Phen (50 mg/kg)
Day 0	Day 2	Day 4	Day 6	Day 8		Day 0	Day 2	Day 4	Day 6	Day 8		Day 0	Day 2	Day 4	Day 6	Day 8		Day 0	Day 2	Day 4	Day 6	Day 8
1	1.59544	2.34185	2.56226	4.10301		1	1.06478	1.125	1.45191	1.6694		1	1.11856	1.31785	1.40688	1.72744		1	1.95192	1.72022	1.97712	2.11586
1	1.13965	1.45597	1.93515	2.15376		1	1.09593	1.26523	1.31795	1.6863		1	1.161	1.21419	1.82576	2.10371		1	0.902981	0.957236	1.08621	1.44958
1	1.19167	1.24583	1.94954	2.84477		1	1.13373	2.06454	1.3475	1.53324		1	1.13545	1.45445	1.76415	1.9205		1	0.786525	0.830837	1.50999	2.02606
1	1.02029	1.46491	1.78715	2.18115		1	1.53293	1.49937	2.28368	3.22903		1	0.807941	0.972299	1.32341	1.53881		1	1.02075	1.06074	0.899519	1.45821
1	2.6655	4.10695	5.73202	5.77848		1	1.2054	2.08333	3.21487	4.94428		1	1.08869	0.951613	1.05413	1.31671		1	0.889517	0.977629	1.00821	1.60769
1	2.02051	2.7015	3.61218	4.19862		1	1.3231	2.01579	2.85361	3.19706		1	1.26754	1.2786	1.58573	1.08185		1	1.01613	1.16129	0.973543	0.735328
1	1.36007	1.8801	2.74901	3.53032		1	1.71794	2.11552	3.9705	6.49937		1	0.699758	0.813828	0.870996	1.18114		1	0.984884	1.78492	2.39928	2.73174
1	1.33917	1.31425	2.18725	3.18387		1	1.08333	1.2544	1.34013	1.8755		1	0.837443	0.865992	0.885025	1.13803		1	1.00887	1.11833	1.61166	1.61166
												1	0.748538	0.751161	1.23565	1.21435
						Figure 2j: Tumor Volume (mm3) at each time point where day 0 is the start of treatment - MT4788 cells
		Control						Phenformin (50 mg/kg)							PolyIC + Phen (10 mg/kg)					PolyIC + Phen (50 mg/kg)
Day 0	Day 2	Day 4	Day 6	Day 8		Day 0	Day 2	Day 4	Day 6	Day 8		Day 0	Day 2	Day 4	Day 6	Day 8		Day 0	Day 2	Day 4	Day 6	Day 8
115.624	184.471	270.774	296.258	474.406		128.814	137.159	144.915	187.025	215.042		174.321	194.988	229.729	245.249	301.128		34.7795	67.8867	59.8285	68.7632	73.5887
102.297	116.582	148.941	197.96	220.322		110.872	121.508	140.278	146.123	186.964		133.002	154.416	161.491	242.83	279.798		154.566	139.57	147.956	167.892	224.056
122.522	146.006	152.642	238.862	348.547		120.295	136.382	248.353	162.097	184.441		128.589	146.006	187.025	226.85	246.954		212.175	166.881	176.283	320.382	429.879
136.382	139.15	199.787	243.735	297.47		45.2578	69.3768	67.8584	103.354	146.139		102.07	82.4668	99.2429	135.081	157.067		102.953	105.088	109.206	92.6079	150.126
133.865	356.818	549.779	767.319	773.539		141.372	170.409	294.524	454.491	698.981		105.473	114.827	100.369	111.181	138.877		160.393	142.672	156.805	161.71	257.862
41.5612	83.9748	112.277	150.126	174.5		279.398	369.671	563.208	797.293	893.251		119.091	150.954	152.271	188.847	128.839		113.004	114.827	131.231	110.014	83.0951
110.014	149.628	206.838	302.431	388.386		119.845	205.887	253.536	475.847	778.92		114.827	80.3509	93.4493	100.014	135.627		103.503	101.938	184.744	248.333	282.743
91.1889	122.117	119.845	199.453	290.333		78.5398	85.0848	98.5203	105.253	147.301		185.09	155.002	160.286	163.809	210.637		86.3938	87.1603	96.6171	139.237	139.237
												87.0284	65.1441	65.3724	107.536	105.683

## Sheet: Figure 3
Figure 3a: OCR (pmol/min/104 cells) mean values from independent experiments														Note: Source data for Figures 3a-o represents the mean values from three independent experiments
Time (minutes)	PBS			IFN			Phenformin			Phenformin+ IFN				All experiments were performed in MT4788 cells
1.37748	98.6086	64.6873	77.6694	91.6322	60.8307	63.412	-0.441372	3.0193	1.7098	-2.46082	5.57015	6.76059
10.9515	96.0141	63.3692	76.7833	90.1569	59.9277	62.5207	-4.19723	2.84761	1.86766	-7.68403	4.95122	6.72664		Figure 3b: Basal Respiration (fold change relative to PBS)
20.5034	96.8036	63.2002	77.8111	91.4658	59.7638	63.8334	-1.78701	3.04401	2.00481	-5.48347	4.38153	6.47028		PBS			IFN			Phenformin			Phenformin+ IFN
30.1782	22.9237	21.2833	26.9596	21.5233	16.9901	19.2119	-3.23325	3.10592	1.86264	-5.00727	4.11782	6.80547		1	1	1	0.918696	0.980901	0.840496	0.0648846	0.0364195	0.0313421	0.0396373	0.0162139	0.0330824
39.7374	32.072	26.0837	33.8549	25.5543	19.7491	22.2727	-1.54699	3.23608	2.33442	-3.71433	4.92784	6.70798
49.3047	33.9001	27.5606	37.9688	26.3408	21.5277	25.2035	-3.76693	3.34869	2.26107	-5.58956	5.25287	6.70616
58.9707	206.687	125.164	158.357	146.616	107.189	109.932	-2.03502	3.17224	1.47571	-2.97997	5.17525	6.3319		Figure 3c: Maximal Respiration (fold change relative to PBS)
68.4953	201.525	121.805	156.618	144.123	108.102	114.512	0.457977	4.06377	2.18	-1.40844	6.34331	7.17725			PBS			IFN			Phenformin			Phenformin+ IFN
78.0789	192.502	122.476	155.365	139.925	107.219	112.109	1.28021	5.10053	2.89881	-0.111287	6.46733	7.42904		1	1	1	0.697133	0.88574	0.71887	0.0408457	0.0300827	0.0160519	0.0373729	0.0167764	0.0173521
87.7041	0.890362	8.35817	10.4934	4.99277	5.90256	7.04925	-9.3093	0.799488	-0.139534	-9.40193	4.2946	4.4829
97.2659	3.03602	8.71223	11.2196	6.29434	6.16291	7.56481	-7.59807	0.634866	-0.224067	-8.38805	4.16362	4.6679
106.814	2.24948	7.73123	10.2721	4.90486	5.18071	6.81859	-7.67377	0.534386	-0.118287	-8.92936	3.74578	4.181		Figure 3d: Spare Capacity (fold change relative to PBS)
116.459	0.927719	6.57453	8.65065	3.81903	3.91134	5.47053	-9.64433	0.204908	-0.679664	-10.0979	4.46035	3.45703			PBS			IFN			Phenformin			Phenformin+ IFN
126.016	-0.119521	5.97466	7.85641	2.7753	3.47038	4.94451	-8.55018	0.0637182	-0.768813	-9.08416	5.39323	3.4655		1	1	1	0.500148	0.796845	0.616554	0.0194734	0.0241631	0.00318913	0.0353598	0.0173019	0.00411915
135.591	-0.490863	5.2312	7.29406	2.01525	3.00585	4.44458	-9.80252	-0.0141306	-1.1104	-9.60309	5.09816	4.07049
														Figure 3e: Uncoupled Respiration (fold change relative to PBS)
Figure 3i: ECAR (pmol/min/104 cells) mean values from independent experiments															PBS			IFN			Phenformin			Phenformin+ IFN
Time (minutes)	PBS			IFN			Phenformin			Phenformin+ IFN				1	1	1	0.825894	0.777642	0.675095	-0.0961482	0.129334	0.0653768	-0.160988	0.190831	0.204687
1.37748	15.704	12.7776	14.0815	14.3983	11.6703	12.6573	54.3687	30.6292	33.1683	63.3649	29.3786	38.9064
10.9515	16.4842	13.269	14.2991	14.957	12.26	13.0134	54.9181	31.1512	33.3181	64.2118	29.3354	38.9561
20.5034	16.7616	13.504	14.8032	15.3911	12.5947	13.5503	55.9977	30.8098	33.0164	64.0857	29.1327	38.7892		Figure 3f: Non-mitochondrial (fold change relative to PBS)
30.1782	31.062	22.3676	26.6774	25.3073	20.2881	23.2533	53.1142	30.2566	32.6562	61.4582	28.2899	37.3143			PBS			IFN			Phenformin			Phenformin+ IFN
39.7374	32.1302	23.1273	28.2889	26.2574	20.7864	24.0283	50.2569	29.2747	31.7823	60.2432	27.6907	36.98		1	1	1	2.62181	0.695365	0.670081	-3.9802	0.0793794	-0.015066	-4.32641	0.492064	0.416812
49.3047	30.9407	22.6463	27.7312	26.2325	20.4599	24.5169	50.1978	28.4458	30.9276	59.9067	27.149	36.065
58.9707	28.8629	20.9148	24.8574	24.5499	19.0937	22.099	45.9218	25.5342	29.0707	56.7529	24.1686	32.1472
68.4953	26.7317	19.1637	23.4574	23.7802	17.7511	20.7804	47.1758	25.7648	29.4479	57.3611	24.7471	32.9618		Figure 3g: OCR-coupled ATP production (fold change relative to PBS)
78.0789	25.8266	18.3266	22.6487	23.5317	17.1564	20.8353	46.9398	25.8764	29.1102	57.3739	24.9707	32.7108			PBS			IFN			Phenformin			Phenformin+ IFN
87.7041	26.8647	20.6479	24.9145	24.0705	19.217	21.1784	48.6264	27.8166	29.9271	58.217	26.4275	33.6689		1	1	1	0.994218	1.05094	0.922066	0.0105551	-0.0061063	-0.00687	-0.0065531	0.00519529	-0.0019636
97.2659	26.6239	20.5624	24.8178	24.3997	19.1832	21.5221	47.5231	26.9043	29.287	56.4666	26.1256	33.6266
106.814	26.3755	20.088	25.0964	24.2423	18.9196	21.6233	46.3665	26.3197	28.86	55.2843	25.62	33.3314
116.459	32.9868	25.3591	30.075	29.4222	23.5429	25.8011	64.5598	33.488	35.9187	74.3982	32.712	40.5044		Figure 3h: Bioenergetic Capacity (fold change relative to PBS)
126.016	34.2957	25.4166	29.7113	30.2735	23.7828	25.9535	64.9569	33.9927	36.4947	74.1547	33.0059	41.5483			PBS			IFN			Phenformin			Phenformin+ IFN
135.591	34.2364	25.5849	30.188	30.2321	24.0136	26.2262	65.1517	34.325	36.5734	74.8423	33.264	41.5539		1	1	1	0.615388	0.826889	0.616165	0.0779684	0.0410728	0.0189729	0.0820574	0.0224695	0.0231502
		Figure 3j: JATP Max (pmol ATP/min/104 cells)
		PBS			IFN			Phenformin			Phenformin+ IFN			Figure 3l: Glycolytic Intermediates (fold change relative to PBS)
JATP Oxidation	1033.31	598.991	761.86	720.353	530.55	586.486	42.2061	18.0192	12.2293	38.6177	10.0489	13.6436		Metabolite		IFN			Phenformin			Phenformin+ IFN
JATP Glycolytic	324.487	244.073	287.587	287.438	228.023	249.251	622.127	325.404	348.357	714.043	315.759	395.086		Pyruvate	1.42971	1.09425	1.48551	2.88916	0.890151	1.67455	2.6283	1.6318	3.7101
														Lactate	1.37805	1.09211	1.2666	2.68003	1.61457	2.62527	3.22462	2.55636	3.39739
		Figure 3k: JATP Basal (pmol ATP/min/104 cells)
		PBS			IFN			Phenformin			Phenformin+ IFN						Figure 3m: Lactate to Pyruvate Ratio
JATP Oxidation	325.046	188.486	217.025	321.462	197.148	210.269	4.65719	-0.579936	-0.87361	-1.08746	1.12719	0.115819			PBS			IFN			Phenformin			Phenformin+ IFN
JATP Glycolytic	97.7813	93.4857	98.4072	92.168	84.4439	92.0609	524.71	286.545	327.305	610.421	280.252	371.546		1.79153	2.04184	3.34885	1.65709	1.99521	2.99938	3.85028	3.56496	5.06947	3.34493	3.34493	3.34907
														Figure 3n: TCA Intermediates (fold change relative to PBS)
														Metabolite		IFN			Phenformin			Phenformin+ IFN
														Citrate	1.22032	1.1822	1.08513	0.281496	0.132715	0.852913	0.299737	0.117565	1.10323
														aKG	1.01252	1.53031	1.55914	5.26763	4.34687	4.41135	4.95594	6.07485	6.41638
														Succinate	1.56389	1.40659	1.362	0.75681	0.615096	0.693186	1.66669	0.799386	0.972455
														Fumarate	1.27488	1.32155	1.14701	1.26309	1.22312	1.16013	1.42888	1.5318	1.41365
														Malate	1.28672	1.29168	1.14527	1.42201	1.32255	1.2991	1.60409	1.61954	1.4442
																	Figure 3o: aKG to Citrate Ratio
															PBS			IFN			Phenformin			Phenformin+ IFN
														0.304839	0.239092	0.25386	0.319624	0.327044	0.371223	7.66305	9.03414	1.23884	6.63876	14.807	1.24171

## Sheet: Figure 4
	Figure 4a: MitoSOX Flow Cytometry (MT4788)								Figure 4c: Fold change in cell viability (MT4788)											Figure 4f: Fold increase in tumor volume compared to day 0 (start of treatment) - MT4788 cells
Fold Change Relative to PBS				Mean Fluorescence Intensity					(mean values of independent experiments)							Control						MitoTEMPO							PolyIC + Phenformin					PolyIC + Phen + MitoTEMPO
Control	IFNg	Phenformin	Phen + IFNg	Control	IFNg	Phenformin	Phen + IFNg		Phenformin	Phen + MitoTEMPO	Phen + IFNg	Phen + IFNg + MitoTEMPO		Day 0	Day 2	Day 4	Day 6	Day 8		Day 0	Day 2	Day 4	Day 6	Day 8		Day 0	Day 2	Day 4	Day 6	Day 8		Day 0	Day 2	Day 4	Day 6	Day 8
1	0.839024	1.9439	2.72195	410	344	797	1116		0.57		0.32	0.56		1	1.48258	1.80061	3.28823	3.88063		1	0.871111	0.89099	1.74638	2.58036		1	1.08736	0.808995	0.904171	1.12065		1	1.34886	2.1976	3.39904	3.9864
1	0.949891	1.85185	2.36601	459	436	850	1086		0.83	0.82	0.28	0.84		1	1.46741	1.84664	3.2239	3.52841		1	1.59539	2.04861	2.65689	3.27056		1	1.0647	0.700993	1.05405	1.15937		1	1.30927	2.25727	2.78676	2.94239
1	0.937107	1.25786	1.35849	318	298	400	432		0.81	0.91	0.23	0.66		1	1.40077	1.57791	3.35136	6.28255		1	1.2607	1.62114	3.35734	4.22327		1	1.2923	1.65355	2.31199	2.28865		1	1.43548	1.79953	2.92089	4.55166
1	0.980328	1.42295	1.41311	305	299	434	431		0.74	0.64	0.16	0.72		1	1.21253	2.54834	3.05552	4.37211		1	1.11778	1.58222	2.27068	3.11662		1	1.43649	1.60402	1.82502	1.58678		1	1.14907	1.52703	3.569	4.2132
1	1.15634	1.82301	1.81416	339	392	618	615							1	1.09381	1.49815	2.81696	4.00489		1	1.75838	2.81742	5.18778	7.99668		1	0.93976	1.01786	1.07443	1.19484		1	1.28226	2.18947	2.08355	2.99892
1	1.08011	1.83702	2.26243	362	391	665	819							1	1.33946	2.145	2.92612	5.02564		1	1.21176	1.59808	2.78616	3.27966		1	1.03784	0.89769	1.13614	1.87105		1	0.978664	1.50765	2.57224	3.45556
									Figure 4d: Fold change in cell viability (MDA-MB-231)					1	1.55195	1.89475	4.22861	4.97796								1	0.883884	1.08278	1.30826	1.17567		1	1.25595	1.336	2.01353	2.91003
	Figure 4b: MitoSOX Flow Cytometry (MDA-MB-231)								(mean values of independent experiments)					1	1.21964	1.64256	3.12347	4.76528								1	0.760395	0.936883	1.30294	1.56		1	1.21649	1.46791	2.06331	2.98364
Fold Change Relative to PBS				Mean Fluorescence Intensity					Phenformin	Phen + MitoTEMPO	Phen + IFNg	Phen + IFNg + MitoTEMPO
Control	IFNg	Phenformin	Phen + IFNg	Control	IFNg	Phenformin	Phen + IFNg		0.88	0.91	0.44	0.92								Figure 4f: Tumor Volume (mm3) at each time point where day 0 is the start of treatment - MT4788 cells
1	0.885077	3.41338	2.56775	583	516	1990	1497		0.84	0.87	0.39	0.86				Control						MitoTEMPO							PolyIC + Phenformin					PolyIC + Phen + MitoTEMPO
1	0.963141	3.52564	1.83974	624	601	2200	1148		0.83	0.75	0.55	0.79		Day 0	Day 2	Day 4	Day 6	Day 8		Day 0	Day 2	Day 4	Day 6	Day 8		Day 0	Day 2	Day 4	Day 6	Day 8		Day 0	Day 2	Day 4	Day 6	Day 8
1	0.687625	3.50699	2.79142	1002	689	3514	2797							32.6521	48.4093	58.7939	107.368	126.711		49.8335	43.4105	44.4012	87.0284	128.589		72.9153	79.2854	58.9881	65.9279	81.7128		106.859	144.137	234.832	363.217	425.981
1	0.761566	3.42112	2.73784	843	642	2884	2308							44.6022	65.4498	82.3642	143.793	157.375		37.6991	60.1447	77.2308	100.162	123.297		112.984	120.295	79.2011	119.091	130.99		69.9695	91.6088	157.94	194.988	205.878
									Figure 4e: Fold change in cell viability (BT474)					122.484	171.573	193.269	410.489	769.514		127.588	160.85	206.838	428.356	538.838		162.994	210.637	269.519	376.84	373.037		73.6222	105.683	132.485	215.042	335.103
									(mean values of independent experiments)					165.043	200.119	420.584	504.291	721.585		191.269	213.796	302.63	434.311	596.111		109.288	156.992	175.301	199.453	173.416		137.795	158.336	210.418	491.79	580.558
									Phenformin	IFNg	Phen + IFNg	Phen + IFNg + MitoTEMPO		173.932	190.25	260.576	489.959	696.579		58.088	102.141	163.658	301.348	464.512		85.5016	80.3509	87.0284	91.8654	102.16		95.2363	122.117	208.517	198.429	285.606
									0.95	1.03	0.53	0.98		147.027	196.935	315.372	430.218	738.903		139.57	169.127	223.045	388.866	457.743		77.944	80.8934	69.9695	88.5552	145.837		88.2473	86.3645	133.046	226.994	304.944
									0.88	1.07	0.59	1.18		47.4386	73.6222	89.8841	200.599	236.147								150.533	133.053	162.994	196.935	176.976		119.774	150.43	160.019	241.17	348.547
									0.87	0.92	0.43	0.93		42.5979	51.9541	69.9695	133.053	202.991								162.994	123.94	152.707	212.372	254.271		110.014	133.832	161.491	226.994	328.244
									0.75	1.02	0.62	0.83
																Figure 4g: 8-oxodG % Positive Pixels (MDA-MB-231 Tumors)
															Control			Phenformin			PolyIC			Phen+PolyIC
														# +ve	Total #	% +ve	# +ve	Total #	% +ve	# +ve	Total #	% +ve	# +ve	Total #	% +ve
														49497769	137357922	36.0356	63521870	130644932	48.6218	39590848	111632895	35.4652	53327640	120736653	44.1686
														12580212	47909337	26.2584	56810068	128707998	44.1387	63065340	143629922	43.9082	38847472	85091250	45.6539
														14395676	84813969	16.9732	73832606	145032479	50.9076	49092270	135550065	36.2171	74686727	111856497	66.7701
														52188862	99245601	52.5856	64541975	135568242	47.6085	42585096	124810141	34.1199	66907962	117459455	56.9626
														56415098	145703254	38.7192	24218829	55523610	43.619	24359098	43665261	55.786	44087400	74517849	59.1635
														48228324	150511675	32.0429	21365099	91481999	23.3544	32015515	73317458	43.667	32762517	105708357	30.9933
														66881101	142868333	46.8131	49529757	139803466	35.4281	53734268	95999693	55.9734	51284822	86518179	59.2764
														48689502	143624509	33.9006	49415690	125770450	39.2904	78180973	136971128	57.0784	60555511	109251372	55.4277
														24415536	104945563	23.2649	25830422	66534316	38.8227	65780288	122463150	53.7144	39326130	112700790	34.8943
														25910533	129909610	19.945	40344035	121195421	33.2884	18453419	54113604	34.1013	57884238	90280857	64.1157

## Sheet: Figure 5
Figure 5a: Fold change in cell viability relative to Control (MDA-MB-231)																Figure 5b: Fold change in cell viability relative to Control (MDA-MB-231)
	(technical replicates from two independent experiments)																(technical replicates from two independent experiments)
PBS	Phenformin	BSO (0.15 mM)	BSO (0.3 mM)	Phen + BSO (0.15 mM)	Phen + BSO (0.3 mM)		Phen (mM)	Control								BSO (0.3 mM)								Phenformin								BSO + Phenformin
1.61319	0.782418	1.05055	1.03736	0.261099	0.0861539		0	1.01408	0.773367	0.99872	1.21383	0.932515	1.11043	1.04908	0.907975	0.891165	1.14725	1.02945	0.204866	0.828221	1.01227	1.00614	0.871166	1.01408	0.773367	0.99872	1.21383	0.932515	1.11043	1.04908	0.907975	0.891165	1.14725	1.02945	0.204866	0.828221	1.01227	1.00614	0.871166
0.8	0.830769	0.72967	1.0022	0.16967	0.109011		0.005	1.01408	0.773367	0.99872	1.21383	0.932515	1.11043	1.04908	0.907975	0.891165	1.14725	1.02945	0.204866	0.828221	1.01227	1.00614	0.871166	1.26761	1.66453	1.76184	1.14213	0.889571	0.993865	0.834356	0.97546	0.886044	1.15237	0.988476	1.67478	0.674847	0.656442	0.644172	0.687117
0.887912	0.716484	0.905494	0.742857	0.13011	0.10989		0.01	1.01408	0.773367	0.99872	1.21383	0.932515	1.11043	1.04908	0.907975	0.891165	1.14725	1.02945	0.204866	0.828221	1.01227	1.00614	0.871166	0.886044	0.927017	1.1114	0.614597	0.889571	0.730061	0.638037	0.736196	0.903969	0.586428	0.517285	0.745198	0.723926	0.625767	0.638037	0.742331
0.698901	0.65055	0.738462	0.720879	0.209231	0.147692		0.02	1.01408	0.773367	0.99872	1.21383	0.932515	1.11043	1.04908	0.907975	0.891165	1.14725	1.02945	0.204866	0.828221	1.01227	1.00614	0.871166	1.01408	1.24968	0.855314	0.568502	0.834356	0.785276	0.907975	1.01227	0.535211	0.478873	0.629962	0.393086	0.478528	0.52454	0.533742	0.43865
1.14389	0.94964	1.05755	0.942446	0.215827	0.205036		0.1	1.01408	0.773367	0.99872	1.21383	0.932515	1.11043	1.04908	0.907975	0.891165	1.14725	1.02945	0.204866	0.828221	1.01227	1.00614	0.871166	0.696543	1.01408	0.921895	0.768246	1.01227	0.779141	0.981595	1.01841	0.314981	0.40717	0.519846	0.504481	0.361963	0.263804	0.263804	0.279141
0.597122	0.992806	1.14389	0.964029	0.230216	0.26259		0.25	1.01408	0.773367	0.99872	1.21383	0.932515	1.11043	1.04908	0.907975	0.891165	1.14725	1.02945	0.204866	0.828221	1.01227	1.00614	0.871166	0.927017	0.84507	0.814341	0.627401	0.803681	0.803681	0.693252	0.865031	0.348272	0.340589	0.309859	0.335467	0.386503	0.285276	0.337423	0.288344
1.15108	0.834532	1.1223	1.51799	0.197842	0.194245		0.5	1.01408	0.773367	0.99872	1.21383	0.932515	1.11043	1.04908	0.907975	0.891165	1.14725	1.02945	0.204866	0.828221	1.01227	1.00614	0.871166	0.742638	0.855314	0.722151	0.952625	0.613497	0.858896	0.693252	0.883436	0.299616	0.297055	0.245839	0.299616	0.285276	0.196319	0.144172	0.156442
1.10791	0.841727	1.2518	0.913669	0.284173	0.334532
		Figure 5c: Fold change in cell viability relative to control (MDA-MB-231)
			(mean values of independent experiments)
MitoTEMPO	Phenformin	Phen + MitoTEMPO	BSO	BSO + MitoTEMPO	BSO + Phen	BSO + Phen + MitoTEMPO
0.885118	0.89295	0.861619	0.817232	0.947781	0.208877	0.86423
1.01336	0.844098	0.937639	1.07572	0.957684	0.394209	0.906459
0.99768	0.837587	0.87935	0.890951	1.12065	0.119103	0.87239
Figure 5d: % Annexin V+/PI+ Cells (MDA-MB-231)
	(three independent experiments)
Control	Phenformin	BSO	BSO + Phen
20.9	23.9	12	42.4
14.9	12.3	12	35.3
10.5	25.4	10.7	46.8
Figure 5e: Percent BrdU+ Cells (MDA-MB-231)
	(three independent experiments)
Control	Phenformin	BSO	BSO + Phen
92.9	92.4	85.9	82.7
96.8	94.9	75.5	58.8
88.7	90.2	88.5	73.2

## Sheet: Figure 6
Figure 6b: Immunoblots						Figure 6b: Quantification (Image J)					Figure 6c: Immunoblots
						Relative protein levels (normalized to Actin)																									Figure 6c: Quantification (Image J) of NQO/Tubulin Ratio
						Cell Line	NQO1	pY701-STAT1	STAT1																								Three independent experiments
						MCF7	12.1826	0	1.44359																						MCF7	HCC1954	BT474	MDA-MB-231	BT549	BT20	HS578T	MDA-MB-436
						HCC1954	19.2448	0.4696	3.254																						1.1039	0.471165	0.991084	0.546578	0.543724	1.67949	0.368702	0.562063
						BT474	13.2746	0	1.57096																						1.07501	0.838814	1.26269	0.243641	1.57722	0.651445	0.577096	0.130869
						MDA-MB-231	1	0	1.03617																						1.10371	0.878285	0.706798	0.696612	1.01073	1.54708	0.638256	0.68926
						BT20	34.4666	0	1.66819
						MDA-MB-436	4.4653	1	1.09695
						HS578T	1.44951	0	0.45694
						BT549	18.032	1.31263	1
						Figure 6d: Immunoblots
Figure 6e: Fold change in viability (MT4788)
(mean values of independent experiments)
EV	EV	EV	NQO1 OE	NQO1 OE	NQO1 OE
Phenformin	IFNg	Phen + IFNg	Phenformin	IFNg	Phen + IFNg
0.642123	0.979452	0.328196	0.659649	1.00421	0.649123
0.536789	0.986622	0.304557	0.578797	1.0659	0.476361
0.703457	1.00709	0.430851	0.619048	0.994048	0.559524
Figure 6f: Nqo1/b-Actin mRNA Ratio																			Figure 6g: Fold change in cell viability relative to control (mean values of independent experiments)
MT4788	MT4788	MDA-MB-231	MDA-MB-231	BT474	BT474				MT4788			MT4788			MT4788			MDA-MB-231			MDA-MB-231			MDA-MB-231			BT474			BT474			BT474
Control	Nqo1	Control	Nqo1	Control	Nqo1		shRNA		Phenformin			IFN			Phen + IFN			Phenformin			IFN			Phen + IFN			Phenformin			IFN			Phen + IFN
shRNA	shRNA	shRNA	shRNA	shRNA	shRNA		Control	0.77114	0.784195	0.756917	1.00368	1.00608	1.03162	0.483456	0.349544	0.335968	0.918256	0.950769	0.927852	1.00817	1.00615	1.04698	0.683924	0.456923	0.463087	0.75	0.892157		1.02138	0.985294		0.476974	0.539216
0.755157	0.287834	0.976513	0.00891395	0.948199	0.0949624		Nqo1	0.522455	0.436047	0.428822	1.01796	0.989664	0.934974	0.428144	0.399225	0.358524	0.640553	0.543478	0.513966	1.13364	0.956522	0.98324	0.539171	0.453804	0.469274	0.398659	0.55618		0.902208	1.03371		0.333596	0.539326
1.0674	0.375331	0.922065	0.0114032	0.966143	0.0861016
1.17744	0.419638	1.10142	0.0143868	1.08566	0.120503
Figure 6h: Nqo1/b-Actin							Figure 6i: Fold change in cell viability (MDA-MB-231) - mean value of independent experiments
mRNA Ratio							shRNA		MitoTEMPO				Phenformin				Phen + MitoTEMPO
	MDA-MB-231 cells						Control		0.895522	0.997938	0.998261	0.779367	0.663646	0.746392	0.68		0.75	0.717526	0.806956
Scrambled	Nqo1	Nqo1					Nqo1 shRNA #1		0.88674	1.01511	1.14722	0.4	0.367403	0.471299	0.461111	1.17143	0.762431	0.900302	0.822222
shRNA	shRNA #1	shRNA #2					Nqo1 shRNA #2		1.05285	1.03881	0.992327	0.497126	0.422764	0.488584	0.432225		0.918699	0.785388	0.777494
0.858581	0.0651059	0.0767473
1.19654	0.0829518	0.0593895
1.34898	0.0761825	0.0569542
0.595897	0.0609555	0.098036

## Sheet: Figure 7
Figure 7a: Fold change in cell viability (MDA-MB-231) - mean value of independent experiments
	Control				Phenformin				b-Lapachone				Phen + b-Lapachone
1	1	1	1	0.704969	1.09955	0.761173	0.676471	1.06677	0.944279	0.761173	0.789216	0.301242	0.637444	0.59567	0.56536
Figure 7b: % Annexin V+/PI+ Cells					Figure 7c: % BrdU+ Cells
	(three independent experiments)					(three independent experiments)
Control	Phenformin	b-Lapachone	Phen + b-Lap		Control	Phenformin	b-Lapachone	Phen + b-Lap
10.7	24.4	11.7	20.9		96.7	82.7	91.2	66.8
7.65	19.3	10.6	25.3		95.6	74.7	86.9	54.6
5.61	11.8	6.51	9.37		87.9	88.3	91.8	72.6
MDA-MB-231 cells					MDA-MB-231 cells
							Figure 7d: Fold increase in tumor volume compared to day 0 (start of treatment) - MDA-MB-231 cells
		Control							Phenformin							b-Lapachone							Phen + b-Lap
Day 0	Day 2	Day 4	Day 6	Day 8	Day 10		Day 0	Day 2	Day 4	Day 6	Day 8	Day 10		Day 0	Day 2	Day 4	Day 6	Day 8	Day 10		Day 0	Day 2	Day 4	Day 6	Day 8	Day 10
1	1.48905	2.07452	2.1882	3.47596	4.08245		1	2.90431	3.79126	4.06013	6.07186	7.8419		1	1.15489	1.80665	2.01304	2.34905	3.4415		1	1.52171	1.90274	1.99457	2.53857	1.99908
1	1.39958	1.52385	2.5633	2.83459	3.29741		1	1.89422	1.95034	3.17299	4.23631	5.07758		1	1.03894	2.51783	2.31119	2.72811	3.58704		1	1.4225	1.91894	1.87044	3.19983	1.19886
1	2.49246	3.0675	3.15685	4.92543	6.66074		1	2.12112	1.7748	2.13491	3.12667	3.7266		1	1.02417	1.37801	2.43262	2.91549	3.42864		1	1.40671	1.67544	1.33616	2.21392	2.63795
1	0.952127	1.2818	2.26784	1.77751	2.6973		1	1.53724	1.58302	2.73524	2.96868	3.53347		1	1.33009	1.72402	1.91533	3.05291	3.57647		1	1.28968	1.63265	2.09196	2.75199	3.07911
1	1.33437	1.39988	1.65183	3.55673	4.10775		1	1.17955	1.52096	2.027	2.13959	2.87903		1	3.1137	2.69747	3.66549	5.27444	7.67332		1	1.30342	1.76589	1.33664	2.29877	2.5267
1	1.47657	1.53281	2.1713	2.56285	3.70195		1	1.11878	1.80406	1.38384	2.83111	3.22625		1	2.41311	2.64419	3.76042	6.12244	7.59003		1	1.12371	1.87388	1.98556	3.53467	4.21977
1	1.37135	1.96107	1.7916	3.07832	4.20412		1	1.22034	1.83127	2.01463	2.7553	3.39925		1	1.40763	1.07565	2.09875	2.94001	4.22606		1	1.25701	1.64123	1.60319	2.88592	3.37502
1	2.11919	2.7098	2.94759	4.01363	7.38474		1	2.62356	3.44646	4.38998	5.43748	7.74937		1	1.02605	1.85965	1.69639	1.76745	3.19024		1	0.966445	1.2652	1.79764	1.90881	2.63518
1	1.14516	1.63058	2.21774	2.63234	3.67008		1	1.94449	1.96417	2.46921	2.29892	4.08586		1	0.913329	0.849533	1.69211	1.4439	1.25111		1	1.03434	1.20651	1.59596	1.47685	1.60181
1	2.02765	3.83462	5.71745	5.85185	7.76085		1	1.1709	1.42142	1.47177	2.33488	2.61357		1	1.43876	1.91477	2.50396	3.64521	4.34208		1	0.700919	1.13594	1.6542	1.44449	2.67441
1	1.07171	1.18821	1.82318	2.79415	3.16043		1	1.44414	1.40325	1.85659	2.27973	2.73151		1	1.03509	1.46102	2.55508	2.31935	2.81381		1	0.72865	1.13346	1.35689	1.21722	1.33884
																					1	1.22145	1.73119	2.0765	2.68102	1.93118
							Figure 7d: Tumor Volume (mm3) at each time point where day 0 is the start of treatment - MDA-MB-231 cells
		Control							Phenformin							b-Lapachone							Phen + b-Lap
Day 0	Day 2	Day 4	Day 6	Day 8	Day 10		Day 0	Day 2	Day 4	Day 6	Day 8	Day 10		Day 0	Day 2	Day 4	Day 6	Day 8	Day 10		Day 0	Day 2	Day 4	Day 6	Day 8	Day 10
90.2814	134.433	187.291	197.554	313.815	368.57		48.6569	141.315	184.471	197.554	295.438	381.563		153.24	176.976	276.853	308.479	359.97	527.377		100.523	152.966	191.268	200.499	255.183	200.953
88.5551	123.94	134.944	226.993	251.017	292.003		92.0276	174.321	179.485	292.003	389.858	467.278		112.277	116.649	282.695	259.494	306.305	402.743		93.1356	132.485	178.722	174.204	298.024	111.656
96.2751	239.962	295.324	303.926	474.196	641.263		103.922	220.43	184.441	221.864	324.928	387.274		100.523	102.953	138.521	244.533	293.073	344.655		80.3551	113.036	134.63	107.367	177.9	211.973
158.886	151.28	203.66	360.328	282.422	428.563		143.393	220.43	226.993	392.214	425.689	506.676		107.704	143.257	185.684	206.289	328.811	385.201		74.8138	96.4861	122.145	156.508	205.887	230.36
79.2011	105.683	110.872	130.826	281.697	325.338		163.809	193.22	249.146	332.04	350.484	471.611		87.1603	271.391	235.112	319.486	459.721	668.809		171.582	223.644	302.994	229.342	394.427	433.535
108.573	160.316	166.423	235.745	278.257	401.933		114.04	127.585	205.735	157.813	322.859	367.921		101.335	244.533	267.949	381.062	620.418	769.137		122.743	137.928	230.006	243.714	433.858	517.95
58.9881	80.8933	115.68	105.683	181.584	247.993		71.1759	86.8587	130.342	143.393	196.111	241.944		71.2937	100.355	76.6867	149.628	209.604	301.291		110.967	139.487	182.123	177.902	320.242	374.517
72.0471	152.681	195.233	212.366	289.171	532.049		34.7795	91.2459	119.866	152.681	189.113	269.519		68.7631	70.5544	127.875	116.649	121.536	219.371		100.162	96.8013	126.725	180.056	191.191	263.946
74.795	85.6523	121.959	165.876	196.886	274.504		85.3057	165.876	167.555	210.637	196.111	348.547		119.459	109.105	101.484	202.137	172.487	149.457		93.3052	96.5096	112.574	148.911	137.798	149.457
40.8281	82.7851	156.56	233.433	238.92	316.861		120.344	140.911	171.06	177.119	280.988	314.528		126.82	182.464	242.83	317.552	462.285	550.662		59.0561	41.3936	67.0845	97.6909	85.3057	157.94
91.6297	98.2009	108.875	167.057	256.028	289.59		100.014	144.434	140.344	185.684	228.004	273.188		83.8349	86.7765	122.484	214.205	194.442	235.896		109.478	79.7713	124.089	148.55	133.259	146.574
																					138.749	169.476	240.202	288.113	371.989	267.949
		Figure 7e: 8-oxodG % Positive Pixels (MDA-MB-231 Tumors)
	Control			Phenformin			b-Lapachone			Phen + b-Lap
# +ve	Total #	% +ve	# +ve	Total #	% +ve	# +ve	Total #	% +ve	# +ve	Total #	% +ve
49497769	137357922	36.0356	63521870	130644932	48.6218	89331078	256859298	34.7782	56141406	117349220	47.8413
12580212	47909337	26.2584	56810068	128707998	44.1387	26176588	69238242	37.8065	91683469	131418047	69.7647
14395676	84813969	16.9732	73832606	145032479	50.9076	36601137	69467904	52.6878	76966806	131055634	58.7283
52188862	99245601	52.5856	64541975	135568242	47.6085	72883139	160088206	45.5269	39473246	91169215	43.2967
56415098	145703254	38.7192	24218829	55523610	43.619	72050461	170161264	42.3425	70221535	162637279	43.1768
48228324	150511675	32.0429	21365099	91481999	23.3544	28984325	77590069	37.3557	31070766	65412677	47.4996
66881101	142868333	46.8131	49529757	139803466	35.4281	39060373	113358453	34.4574	68407022	152807060	44.7669
48689502	143624509	33.9006	49415690	125770450	39.2904	35554041	71004099	50.0732	58216950	106424766	54.7024
24415536	104945563	23.2649	25830422	66534316	38.8227	70004464	146251771	47.8657	35796923	108549668	32.9775
25910533	129909610	19.945	40344035	121195421	33.2884	57191011	108222830	52.8456	37942117	76942874	49.3121

## Sheet: Figure 8
		Figure 8a: DCFDA Flow Cytometry							Figure 8b: Fold change in cell viability relative to control
Fold Change Relative to NMuMG/PBS (Avg)				Mean Fluorescence Intensity					(mean values of independent experiments) - TOP GRAPH
NMuMG	NMuMG	NMuMG-NT	NMuMG-NT	NMuMG	NMuMG	NMuMG-NT	NMuMG-NT		NMuMG	NMuMG	NMuMG	NMuMG-NT	NMuMG-NT	NMuMG-NT
Control	Phenformin	Control	Phenformin	Control	Phenformin	Control	Phenformin		Phenformin	BSO	Phen + BSO	Phenformin	BSO	Phen + BSO
0.743744	5.68768	0.589167	10.5429	587	4489	465	8321		0.79558	1.09945	0.791897	0.489117	0.796415	0.276568
0.525816	3.50206	0.573963	10.4758	415	2764	453	8268		0.887399	0.922252	0.906166	0.75	0.939583	0.652344
0.60057	5.5141	0.556224	6.90529	474	4352	439	5450		1.04104	1.04536	0.682505	0.983333	0.980303	0.325758
2.12987	8.8261	2.10833	16.5461	1681	6966	1664	13059		0.778082	0.905479	0.728767	0.712538	0.669725	0.550459
									Figure 8b: Fold change in cell viability relative to control
Figure 8d: DCFDA Flow Cytometry (MDA-MB-231 cells)									(mean values of independent experiments) - BOTTOM GRAPH
Fold Change Relative to Control			Mean Fluorescence Intensity						NMuMG	NMuMG	NMuMG	NMuMG-NT	NMuMG-NT	NMuMG-NT
b-Lapachone	IACS-010759	b-Lap + IACS	Control	b-Lapachone	IACS-010759	b-Lap + IACS			Phenformin	b-Lap	Phen + b-Lap	Phenformin	b-Lap	Phen + b-Lap
1.14049	1.12793	6.62936	1751	1997	1975	11608			0.733467	0.917836	0.779559	0.856135	0.894217	0.338505
1.09776	1.89428	4.88161	2762	3032	5232	13483			0.886503	0.748466	0.420245	0.73773	0.452454	0.122699
1.64341	1.05351	2.59919	8615	14158	9076	22392			0.761302	1.05606	0.737794	0.706821	0.737301	0.251088
Figure 8e: Fold change in cell viability relative to control
(mean values of independent experiments)									Figure 8c: Fold change in cell viability relative to control
CRC132	CRC132	CRC132	GCRC2080	GCRC2080	GCRC2080				(mean values of independent experiments) - MDA-MB-231
BSO	Phenformin	BSO + Phen	BSO	Phenformin	BSO + Phen				b-Lapachone	0.995699	0.908642	0.71558	0.6
0.916438	0.619178	0.150685	1.04499	0.801636	0.0939332				IACS-010759	0.763441	0.735803	0.661232	0.726229
0.957265	0.894587	0.148148	1.16092	0.532567	0.135523				b-Lap + IACS	0.507527	0.479012	0.427536	0.398361
0.998818	0.646572	0.119385	0.9875	0.56875	0.115357
									Figure 8c: Fold change in cell viability relative to control
Figure 8f: Fold change in cell viability relative to control									(technical replicates from two independent experiments) - BT474 cells
(mean values of independent experiments)									b-Lapachone	1.00236	0.945626	1.03073	0.888889	0.890365	0.956811	0.877076	0.956811
CRC132	CRC132	CRC132	GCRC2080	GCRC2080	GCRC2080				IACS-010759	0.63357	0.728132	0.680851	0.813239	0.531561	0.571429	0.41196	0.41196
b-Lapachone	Phenformin	Phen + b-Lap	b-Lapachone	Phenformin	Phen + b-Lap				b-Lap + IACS	0.491726	0.48227	0.368794	0.397163	0.425249	0.332226	0.372093	0.332226
0.911909	0.82708	0.50571	0.725702	0.682505	0.457883
0.864454	0.688797	0.459198	1.02016	0.479839	0.122984
0.992754	0.788406	0.184058	0.763848	0.588921	0.344023
Figure 8g: Fold change in cell viability relative to control (mean values of independent experiments)
GCRC1735	GCRC1735	GCRC1735	GCRC1915	GCRC1915	GCRC1915	GCRC1963	GCRC1963	GCRC1963	GCRC1986	GCRC1986	GCRC1986
BSO	Phenformin	Phen + BSO	BSO	Phenformin	Phen + BSO	BSO	Phenformin	Phen + BSO	BSO	Phenformin	Phen + BSO
1.04415	0.941527	0.732697	1.04499	0.801636	0.0939332	0.99187	0.813008	0.650406	0.656299	0.920373	0.0183515
0.82708	0.846656	0.484503	1.16092	0.532567	0.135523	0.921797	0.559068	0.543539	0.391841	1.02845	0.00601181
1.00725	0.768116	0.608696	0.9875	0.56875	0.115357	0.467626	0.456834	0.370504	0.597423	0.938808	0.0186795
Figure 8h: Fold change in cell viability relative to control (mean values of independent experiments)
GCRC1735	GCRC1735	GCRC1735	GCRC1915	GCRC1915	GCRC1915	GCRC1963	GCRC1963	GCRC1963	GCRC1986	GCRC1986	GCRC1986
b-Lapachone	Phenformin	Phen + b-Lap	b-Lapachone	Phenformin	Phen + b-Lap	b-Lapachone	Phenformin	Phen + b-Lap	b-Lapachone	Phenformin	Phen + b-Lap
0.642532	0.894996	0.399166	0.725702	0.682505	0.457883	1.02256	0.548872	0.466165	0.709836	0.880328	0.560656
0.767642	0.908778	0.289157	1.02016	0.479839	0.122984	0.278008	0.952381	0.261411	0.487337	0.877823	0.327515
0.886994	1.05544	0.185501	0.763848	0.588921	0.344023	0.241007	0.568465	0.226619	0.696275	0.946991	0.401146

## Sheet: Supplementary Figure 1
Supplementary Figure 1a:						Supplementary Figure 1c: b2M/Gapdh mRNA ratio
Fold change in viability relative to control						864	864	4788	4788	6737	6737	6738	6738
(mean values from independent expts)						Control	IFNg	Control	IFNg	Control	IFNg	Control	IFNg
MT864	MT4788	MT313F 6737	MT313F 6738			0.858478	5.82152	0.980071	7.00086	8.09846	17.0408	2.57239	7.73899
0.861702	0.873363	0.360925	0.324594			1.20406	4.51039	1.18892	7.00813	4.89559	17.6693	2.08381	8.46837
0.660715	0.719844	0.212014	0.316354			1.03492	5.03547	1.70033	5.40191	5.63906	15.9121	2.20777	10.4573
0.775424	0.619926	0.228464	0.187373			0.902547	3.05076	1.27193	5.80666	4.96708	11.6388	2.11865	6.6593
						Supplementary Figure 1c: Tap1/Gapdh mRNA ratio
Supplementary Figure 1b: STAT1						864	864	4788	4788	6737	6737	6738	6738
and Tubulin Immunoblots						Control	IFNg	Control	IFNg	Control	IFNg	Control	IFNg
						0.999412	41.3757	2.40537	36.5618	5.02731	37.6052	24.4538	75.9604
						0.964663	37.0444	1.81608	44.0778	3.2794	43.0076	17.2911	60.3684
						1.09008	27.4454	2.0057	28.8858	3.33949	38.5481	15.5532	64.7396
						0.942489	25.4436	2.57925	22.8734	3.70094	28.0203	18.009	52.5291
						Supplementary Figure 1d:
						Irf9/Gapdh mRNA ratio
						864	864	4788	4788
						STAT1-WT	STAT1-KO	STAT1-WT	STAT1-KO
						1.02826	0.182286	1.29874	0.068611
						1.09177	0.101366	1.18034	0.065138
						0.967846	0.111255	1.57469	0.066483
						0.912135	0.13097	1.48732	0.103515
						Supplementary Figure 1d:
						Psmb8/Gapdh mRNA ratio
						864	864	4788	4788
						STAT1-WT	STAT1-KO	STAT1-WT	STAT1-KO
						1.11162	0.00196064	0.937916	0.00014537
						0.999408	0.00099301	0.880275	0.000117967
						0.970377	0.000802475	1.20175	0.000145647
						0.9186	0.000962352	1.48393	0.000249777
						Supplementary Figure 1d:
						b-Actin/Gapdh mRNA ratio
						864	864	4788	4788
						STAT1-WT	STAT1-KO	STAT1-WT	STAT1-KO
						2.01686	0.868807	0.903173	1.19215
						1.0507	1.00062	0.672791	0.524233
						0.923605	0.622315	0.713117	0.753241
						1.02569	0.986277	0.925092	0.717731

## Sheet: Supplementary Figure 2
				Supplementary Figure 2a: Fold increase in tumor volume compared to day 0 (start of treatment) - MT4788 cells
			Control							Phenformin							a-PD1 Ab							Phen + aPD1
Day 0	Day 2	Day 4	Day 6	Day 8	Day 10		Day 0	Day 2	Day 4	Day 6	Day 8	Day 10		Day 0	Day 2	Day 4	Day 6	Day 8	Day 10		Day 0	Day 2	Day 4	Day 6	Day 8	Day 10
1	1.24501	1.50723	2.0324	2.45709	3.20606		1	1.14528	0.960637	1.23672	1.66274	2.6008		1	1.45024	1.60242	1.96614	2.48265	2.72729		1	1.11871	1.89349	2.38956	2.32988	2.5782
1	1.29247	1.50688	2.02388	3.40957	3.92127		1	1.41884	1.85545	1.68119	2.6534	3.37114		1	1.2089	1.68869	2.20971	3.24421	3.50966		1	1.37369	1.59815	2.35605	2.14281	2.53685
1	1.66791	1.89774	2.94288	3.6677	4.39453		1	1.39635	1.7294	2.34511	3.04708	3.80317		1	1.38765	1.11173	2.05318	1.60468	1.96394		1	1.23962	1.14899	1.2412	1.25466	1.51702
1	1.31836	1.59478	2.12506	2.80562	3.5259		1	1.38381	1.34675	1.50773	1.84742	2.67312		1	1.17409	1.54326	2.12172	2.62828	3.4713		1	1.05028	1.25926	1.41224	1.47199	1.52657
1	1.39903	2.01423	2.73918	4.03704	5.48507		1	1.19385	1.5592	1.53359	1.4616	1.77805		1	1.14638	1.11363	1.34853	1.7879	1.69381		1	1.07883	0.953861	1.09445	1.18461	1.63507
1	1.29012	2.04539	2.86545	3.7702	4.71672		1	1.34798	1.46872	1.80304	2.388	2.95945		1	1.3454	2.95344	3.13136	2.62986	3.10281		1	1.19838	1.44604	1.85835	2.37656	2.82227
1	1.1446	1.32069	1.81648	2.44318	4.67687									1	1.26345	2.06205	2.6702	3.18666	3.25688
1	2.02194	2.34135	3.83472	4.38463	4.73133									1	1.14668	2.03378	2.61926	2.731	3.14226
1	1.4896	1.9691	2.29363	3.18685	4.86111									1	1.21742	1.63143	2.69209	3.54718	4.31713
														1	1.35464	1.90013	2.3331	2.92379	3.65971
				Supplementary Figure 2a: Tumor Volume (mm3) at each time point where day 0 is the start of treatment - MT4788 cells
			Control							Phenformin							a-PD1 Ab							Phen + aPD1
Day 0	Day 2	Day 4	Day 6	Day 8	Day 10		Day 0	Day 2	Day 4	Day 6	Day 8	Day 10		Day 0	Day 2	Day 4	Day 6	Day 8	Day 10		Day 0	Day 2	Day 4	Day 6	Day 8	Day 10
121.508	151.28	183.141	246.954	298.558	389.564		122.484	140.278	117.663	151.479	203.66	318.557		71.6582	103.922	114.827	140.89	177.902	195.432		79.2854	88.6976	150.126	189.457	184.726	204.414
93.1357	120.375	140.344	188.496	317.552	365.21		126.292	179.189	234.328	212.321	335.103	425.749		122.484	148.072	206.838	270.655	397.365	429.879		103.772	142.55	165.843	244.491	222.363	263.252
128.814	214.85	244.455	379.083	472.449	566.076		96.2751	134.433	166.498	225.776	293.358	366.151		83.7758	116.251	93.1357	172.007	134.433	164.53		102.16	126.64	117.381	126.801	128.177	154.979
94.8593	125.058	151.28	201.582	266.139	334.464		88.2473	122.117	118.847	133.053	163.03	235.896		111.181	130.537	171.582	235.896	292.216	385.945		196.935	206.838	247.993	278.121	289.887	300.636
102.141	142.898	205.735	279.783	412.347	560.251		118.013	140.89	184.005	180.983	172.488	209.833		135.081	154.854	150.43	182.16	241.51	228.801		143.793	155.129	137.159	157.375	170.34	235.113
87.0284	112.277	178.007	249.375	328.114	410.489		98.668	133.002	144.915	177.902	235.619	292.003		101.369	136.382	299.387	317.422	266.586	314.528		139.403	167.057	201.582	259.06	331.3	393.432
137.159	156.992	181.144	249.146	335.103	641.474									134.876	170.409	278.121	360.146	429.803	439.275
55.7528	112.729	130.537	213.796	244.455	263.785									95.2363	109.206	193.69	249.449	260.09	299.258
108.875	162.18	214.385	249.719	346.968	529.254									96.2751	117.208	157.067	259.181	341.506	415.633
														116.251	157.479	220.893	271.226	339.895	425.447
				Supplementary Figure 2b: Fold increase in tumor volume compared to day 0 (start of treatment) - MT4788 cells
			Control							Phenformin							VSV-D51							Phen + VSV-D51
Day 0	Day 2	Day 4	Day 6	Day 8	Day 13		Day 0	Day 2	Day 4	Day 6	Day 8	Day 13		Day 0	Day 2	Day 4	Day 6	Day 8	Day 13		Day 0	Day 2	Day 4	Day 6	Day 8	Day 13
1	1.55652	2.0087		3.86087	6.01739		1	1.00926	1.27778	1.62037	2.76852	4.19444		1	0.888889	1.01709	1.39316	2.37607	3.7094		1	1.23684	1.26974	1.46053	3.28289	4.23026
1	2.09734	1.51327	3.9292	2.06195	9.61947		1	1.52593	1.88148	1.95556	3.14074	8.51852		1	1.16522	1.9913	1.2	3.06087	2.93044		1	0.776398	0.68323	0.639752	2.86335	3.67081
1	1.13253	1.26506	2.61847	3.77108			1	1.30802	1.79747	1.64135	2.80591			1	0.904192	0.742515	0.922156	1.49701	2.8982		1	0.882353	1.28571	1.2521	3.29412	3.7479
1	1.21429	2.5	3.26531	7.62245			1	1.32493	1.89916	2.22409	3.39496			1	0.93617	1.10638	1.09574	2.57447	6.81915		1	0.892157	1.23529	1.02941	1.30392	2.71569
1	1.48684	2.42105	3.56579	5.40789	9.46053		1	1.01069	1.04278	1.81283	2.90374	3.6631		1	0.623656	1.11828	1.6129	1.75269	3.43011		1	1.21239	1.12389	1.83628	2.61062
1	0.877778	1.47778	1.71667	2.48333	5		1	1.77012	1.60919	2.28736	3.01149	4.57471		1	1.11299	1.38983	1.74576	2.20339	2.87571		1	1.21818	1.36364	1.61818	3.37576	6.55152
1	1.62609	0.451774	1.92174	4.3913	8.81739		1	1.42515	0.694611	1.90419	2.92814	5.05988									1	0.805031	1.01258	1.60377	2.8805	4.44654
1	1.47458	3.23729	2.77119	3.76271	5.94915																1	1.07801	1.75532	1.74468	3.15603
				Supplementary Figure 2b: Tumor Volume (mm3) at each time point where day 0 is the start of treatment - MT4788 cells
			Control							Phenformin							VSV-D51							Phen + VSV-D51
Day 0	Day 2	Day 4	Day 6	Day 8	Day 13		Day 0	Day 2	Day 4	Day 6	Day 8	Day 13		Day 0	Day 2	Day 4	Day 6	Day 8	Day 13		Day 0	Day 2	Day 4	Day 6	Day 8	Day 13
115	179	231		444	692		108	109	138	175	299	453		117	104	119	163	278	434		152	188	193	222	499	643
113	237	171	444	233	1087		135	206	254	264	424	1150		115	134	229	138	352	337		161	125	110	103	461	591
249	282	315	652	939			237	310	426	389	665			167	151	124	154	250	484		119	105	153	149	392	446
98	119	245	320	747			357	473	678	794	1212			94	88	104	103	130	242		102	91	126	105	133	277
76	113	184	271	411	719		187	189	195	339	543	685		93	58	104	150	163	319		226	274	254	415	590
180	158	266	309	447	900		87	154	140	199	262	398		177	197	246	309	390	509		165	201	225	267	557	1081
115	187	52	221	505	1014		167	238	116	318	489	845									159	128	161	255	458	707
118	174	382	327	444	702																282	304	495	492	890
Supplementary Figure 2c: STAT1 % Positive Pixels (MT4788 Tumors)													Supplementary Figure 2d: pAMPK % Positive Pixels (MT4788 Tumors)
	Control			Phenformin			PolyIC			Phen+PolyIC				Control			Phenformin			PolyIC			Phen+PolyIC
# +ve	Total #	% +ve	# +ve	Total #	% +ve	# +ve	Total #	% +ve	# +ve	Total #	% +ve		# +ve	Total #	% +ve	# +ve	Total #	% +ve	# +ve	Total #	% +ve	# +ve	Total #	% +ve
42111286	88586122	47.5371	63816925	77424915	82.4243	37717715	50167419	75.1837	28216887	38892390	72.5512		28384188	82981373	34.2055	17653825	34730700	50.8306	41653966	85256298	48.8573	18887123	43147622	43.7733
56292438	98859498	56.9419	82078081	129895838	63.1876	10214184	15772219	64.7606	93651519	121186659	77.2787		38752354	82309839	47.0811	55236255	129913515	42.5177	692837	1429757	48.4584	18029640	33496641	53.8252
119264023	204656558	58.2752	147965245	205690461	71.9359	1012192	1397825	72.4119	36194637	39483282	91.6708		41019316	181361338	22.6175	11823268	16053310	73.65	19311097	62986855	30.6589	38441005	83013680	46.3068
67272006	127732633	52.6663	51059411	84200195	60.6405	38609442	50162086	76.9694	23622929	31948021	73.9418		17597963	40087606	43.8988	72986399	171895005	42.4599	5928025	13616397	43.5359	35252129	71379185	49.3871
39563225	62289193	63.5154	76423424	110406091	69.2203	19741687	22988001	85.8782	54173526	64936929	83.4248		32871657	67898678	48.4128	33634784	81756319	41.1403	17574784	43849002	40.0802	24757958	42202939	58.6641
91098114	219310436	41.5384	36260149	49702268	72.9547	47175340	52275423	90.2438	60943277	70972261	85.8691		43617259	99170798	43.982	40691059	67395161	60.3768	45275108	98007003	46.1958	42459312	95462435	44.4775
45246331	70360819	64.3061	30538702	39018127	78.268	76642561	101578620	75.4515	32491156	46384235	70.0478		27149159	64786384	41.9057	18872088	29624004	63.7054	35001178	90426323	38.7068	44419717	88040261	50.4539
56088076	70618266	79.4243	48149492	89433421	53.8384	75955151	98950720	76.7606	67556905	91863154	73.5408		32209293	69981984	46.0251	33625065	64601011	52.0504	802462	2715423	29.552	32659124	59295852	55.0783
46690907	56619538	82.4643	66097631	115952023	57.0043	45149867	62611474	72.1112	74816418	101672022	73.586		36360552	127834214	28.4435	36111631	70245594	51.4077				22699774	41397660	54.8335
111863712	136637166	81.8692	52361709	84750317	61.7835				50551448	61881518	81.6907
Supplementary Figure 2e: Granzyme B % Positive Cells (MT4788 Tumors)
	Control			Phenformin			PolyIC			Phen+PolyIC
# +ve	Total #	% +ve	# +ve	Total #	% +ve	# +ve	Total #	% +ve	# +ve	Total #	% +ve
2766	243238	1.13716	154	53254	0.28918	14	14214	0.0984944	283	110151	0.25692
1183	183524	0.644602	443	157750	0.280824	37	60514	0.0611429	0	2587	0
542	479953	0.112928	1913	509144	0.375729	17	3862	0.440186	367	99260	0.369736
1139	323241	0.352369	1593	143662	1.10885	1046	252406	0.414412	110	29745	0.36981
499	140020	0.356378	496	180204	0.275244	163	47678	0.341877	910	207899	0.437713
1597	295798	0.539895	521	97924	0.532045	611	123769	0.493662	343	158654	0.216194
492	200418	0.245487	360	83208	0.432651	797	238841	0.333695	1481	165443	0.895172
609	111257	0.547381	1376	177516	0.775141	1227	290980	0.421678	525	183761	0.285697
582	126101	0.461535	870	330943	0.262885	486	160169	0.30343	1030	232597	0.442826
2807	294095	0.954453	1566	152275	1.0284				862	158257	0.544684

[truncated: 6 more sheets: Supplementary Figure 3, Supplementary Figure 4, Supplementary Figure 5, Supplementary Figure 7, Supplementary Figure 8, Supplementary Figure 9]
